# Supplementary material for: 1-{2-Phenyl-2-[4-(trifluoro­meth­yl)­benzyl­oxy]eth­yl}-1H-benzimidazole
Source: Acta Crystallogr Sect E Struct Rep Online. 2008 Jul 31;64(Pt 8):o1655–6. doi: 10.1107/S1600536808024033 (PMC2962243; doi:10.1107/S1600536808024033)
Supplement: Supplementary file 1 [file e-64-o1655-sup1.cif]

##############################################################################
###                                                                        ###
###        Electronic paper (Acta Crystallographica Section E)             ###
###                                                                        ###
##############################################################################
#                                                                            #
# This CIF contains the data in a paper accepted for publication in Acta     #
# Crystallographica Section E. It conforms to the requirements of Notes      #
# for Authors for Section E, and has been peer reviewed under the auspices   #
# of the IUCr Commission on Journals.                                        #
#                                                                            #
# Full details of the Crystallographic Information File format               #
# are given in the paper "The Crystallographic Information File (CIF):       #
# a New Standard Archive File for Crystallography" by S. R. Hall, F. H.      #
# Allen and I. D. Brown [Acta Cryst. (1991), A47, 655-685].                  #
#                                                                            #
# The current version of the core CIF dictionary is obtainable from          #
# ftp://ftp.iucr.org/pub/cif_core.dic. The current version number is 2.4.    #
#                                                                            #
# Software is freely available for graphical display of the structure(s) in  #
# this CIF.  For information consult the CIF home page http://www.iucr.org/  #
# cif/home.html                                                              #
#                                                                            #
# This file may be used for bona fide research purposes within the           #
# scientific community so long as proper attribution is given to the journal # 
# article from which it was obtained.                                        #
#                                                                            #
##############################################################################
                                             
data_I
_audit_creation_method     SHELXL97
_chemical_name_systematic
;
1-{2-Phenyl-2-[4-(trifluoromethyl)benzyloxy]ethyl}-1<i>H</i>-benzimidazole
;
_chemical_name_common     ?
_chemical_formula_moiety     'C23 H19 F3 N2 O'
_chemical_formula_sum     'C23 H19 F3 N2 O'
_chemical_formula_iupac     'C23 H19 F3 N2 O'
_chemical_formula_weight     396.40
_chemical_melting_point     ?
_symmetry_cell_setting     monoclinic
_symmetry_space_group_name_H-M     'C 2/c'
_symmetry_space_group_name_Hall     '-C 2yc'
loop_
    _symmetry_equiv_pos_as_xyz
    'x, y, z'
    '-x, y, -z+1/2'
    'x+1/2, y+1/2, z'
    '-x+1/2, y+1/2, -z+1/2'
    '-x, -y, -z'
    'x, -y, z-1/2'
    '-x+1/2, -y+1/2, -z'
    'x+1/2, -y+1/2, z-1/2'
_cell_length_a     39.3006(15)
_cell_length_b     9.5834(2)
_cell_length_c     23.0120(9)
_cell_angle_alpha     90.00
_cell_angle_beta     113.6680(10)
_cell_angle_gamma     90.00
_cell_volume     7938.1(5)
_cell_formula_units_Z     16
_cell_measurement_reflns_used     8156
_cell_measurement_theta_min     2.910
_cell_measurement_theta_max     27.485
_cell_measurement_temperature     120(2)
_exptl_crystal_description     shard
_exptl_crystal_colour     colourless
_exptl_crystal_size_max     0.35
_exptl_crystal_size_mid     0.2
_exptl_crystal_size_min     0.14
_exptl_crystal_density_diffrn     1.327
_exptl_crystal_density_meas     ?
_exptl_crystal_density_method     'not measured'
_exptl_crystal_F_000     3296
_exptl_absorpt_coefficient_mu     0.101
_exptl_absorpt_correction_type     multi-scan
_exptl_absorpt_process_details     '(SADABS; Sheldrick, 2007)'
_exptl_absorpt_correction_T_min     0.974
_exptl_absorpt_correction_T_max     0.984
_exptl_special_details
;
;
_diffrn_ambient_temperature     120(2)
_diffrn_radiation_type     MoK\a
_diffrn_radiation_wavelength     0.71073
_diffrn_radiation_source     'fine-focus sealed tube'
_diffrn_radiation_monochromator     graphite
_diffrn_measurement_device_type     'Bruker Nonius KappaCCD'
_diffrn_measurement_method     '\f and \w'
_diffrn_detector_area_resol_mean     9.091
_diffrn_reflns_number     28014
_diffrn_reflns_av_R_equivalents     0.0724
_diffrn_reflns_av_sigmaI/netI     0.0838
_diffrn_reflns_theta_min     3.11
_diffrn_reflns_theta_max     27.52
_diffrn_reflns_theta_full     27.52
_diffrn_measured_fraction_theta_max     0.956
_diffrn_measured_fraction_theta_full     0.956
_diffrn_reflns_limit_h_min     -50
_diffrn_reflns_limit_h_max     39
_diffrn_reflns_limit_k_min     -10
_diffrn_reflns_limit_k_max     11
_diffrn_reflns_limit_l_min     -29
_diffrn_reflns_limit_l_max     29
_diffrn_standards_number     0
_diffrn_standards_interval_count     ?
_diffrn_standards_interval_time     ?
_diffrn_standards_decay_%     ?
_refine_special_details
;
Refinement of <i>F</i>^2^ against ALL reflections. The weighted <i>R</i>-factor
<i>wR</i> and goodness of fit <i>S</i> are based on <i>F</i>^2^, conventional
<i>R</i>-factors <i>R</i> are based on <i>F</i>, with <i>F</i> set to zero for
negative <i>F</i>^2^. The threshold expression of <i>F</i>^2^ >
\s(<i>F</i>^2^) is used only for calculating <i>R</i>-factors(gt) <i>etc</i>.
and is not relevant to the choice of reflections for refinement.
<i>R</i>-factors based on <i>F</i>^2^ are statistically about twice as large
as those based on <i>F</i>, and <i>R</i>- factors based on ALL data will be
even larger.
;
_reflns_number_total     8735
_reflns_number_gt     5066
_reflns_threshold_expression     I>2\s(I)
_refine_ls_structure_factor_coef     Fsqd
_refine_ls_matrix_type     full
_refine_ls_R_factor_all     0.1383
_refine_ls_R_factor_gt     0.0807
_refine_ls_wR_factor_gt     0.1928
_refine_ls_wR_factor_ref     0.2268
_refine_ls_goodness_of_fit_ref     1.063
_refine_ls_restrained_S_all     1.063
_refine_ls_number_reflns     8735
_refine_ls_number_parameters     524
_refine_ls_number_restraints     0
_refine_ls_hydrogen_treatment     constr
_refine_ls_weighting_scheme     calc
_refine_ls_weighting_details
        'calc w = 1/[\s^2^(Fo^2^)+(0.117P)^2^+2.4537P] where P=(Fo^2^+2Fc^2^)/3'
_atom_sites_solution_hydrogens     geom
_atom_sites_solution_primary     direct
_atom_sites_solution_secondary     difmap
_refine_ls_shift/su_max     0.000
_refine_ls_shift/su_mean     0.000
_refine_diff_density_max     0.622
_refine_diff_density_min     -0.592
_refine_ls_extinction_method     'SHELXL97 (Sheldrick, 2008)'
_refine_ls_extinction_coef     0.0062(4)
_refine_ls_extinction_expression
                                  'Fc^*^=kFc[1+0.001xFc^2^\l^3^/sin(2\q)]^-1/4^'
loop_
    _atom_type_symbol
    _atom_type_description
    _atom_type_scat_dispersion_real
    _atom_type_scat_dispersion_imag
    _atom_type_scat_source
    'C' 'C' 0.0033 0.0016
                         'International Tables Vol C Tables 4.2.6.8 and 6.1.1.4'
    'H' 'H' 0.0000 0.0000
                         'International Tables Vol C Tables 4.2.6.8 and 6.1.1.4'
    'N' 'N' 0.0061 0.0033
                         'International Tables Vol C Tables 4.2.6.8 and 6.1.1.4'
    'O' 'O' 0.0106 0.0060
                         'International Tables Vol C Tables 4.2.6.8 and 6.1.1.4'
    'F' 'F' 0.0171 0.0103
                         'International Tables Vol C Tables 4.2.6.8 and 6.1.1.4'
_computing_data_collection     'COLLECT (Nonius, 1998)'
_computing_cell_refinement
;
DENZO (Otwinowski & Minor, 1997) and COLLECT (Nonius, 1998)
;
_computing_data_reduction
;
DENZO (Otwinowski & Minor, 1997) and COLLECT (Nonius, 1998)
;
_computing_structure_solution     'SHELXS97 (Sheldrick, 2008)'
_computing_structure_refinement     'SHELXL97 (Sheldrick, 2008)'
_computing_molecular_graphics     'ORTEP-3 for Windows (Farrugia, 1997)'
_computing_publication_material     'WinGX (Farrugia, 1999)'
loop_
    _atom_site_type_symbol
    _atom_site_label
    _atom_site_fract_x
    _atom_site_fract_y
    _atom_site_fract_z
    _atom_site_U_iso_or_equiv
    _atom_site_adp_type
    _atom_site_calc_flag
    _atom_site_refinement_flags
    _atom_site_occupancy
    _atom_site_disorder_assembly
    _atom_site_disorder_group
    F F1 -0.00131(8) 0.4243(2) 0.64336(15) 0.0898(10) Uani d . 1 . .
    F F2 0.01662(7) 0.6106(3) 0.69271(12) 0.0802(8) Uani d . 1 . .
    F F3 -0.02789(6) 0.6169(3) 0.60373(13) 0.0929(10) Uani d . 1 . .
    O O 0.10852(5) 0.78467(16) 0.49859(8) 0.0227(4) Uani d . 1 . .
    N N1 0.15853(6) 1.0225(2) 0.52907(10) 0.0225(5) Uani d . 1 . .
    N N2 0.17053(6) 1.1149(2) 0.62514(11) 0.0299(6) Uani d . 1 . .
    C C1 0.14498(8) 1.0792(3) 0.56973(13) 0.0268(6) Uani d . 1 . .
    H H1 0.1197 1.0917 0.5591 0.032 Uiso calc R 1 . .
    C C2 0.20392(7) 1.0775(3) 0.62118(13) 0.0251(6) Uani d . 1 . .
    C C3 0.24023(8) 1.0885(3) 0.66600(14) 0.0329(7) Uani d . 1 . .
    H H3 0.2455 1.1252 0.7061 0.039 Uiso calc R 1 . .
    C C4 0.26834(8) 1.0430(3) 0.64890(15) 0.0386(8) Uani d . 1 . .
    H H4 0.2928 1.0494 0.6782 0.046 Uiso calc R 1 . .
    C C5 0.26089(8) 0.9874(3) 0.58851(15) 0.0347(7) Uani d . 1 . .
    H H5 0.2805 0.9588 0.5786 0.042 Uiso calc R 1 . .
    C C6 0.22489(7) 0.9744(3) 0.54353(14) 0.0278(6) Uani d . 1 . .
    H H6 0.2197 0.9371 0.5036 0.033 Uiso calc R 1 . .
    C C7 0.19684(7) 1.0200(2) 0.56120(13) 0.0235(6) Uani d . 1 . .
    C C8 0.13789(7) 0.9648(3) 0.46651(12) 0.0240(6) Uani d . 1 . .
    H H8A 0.1507 0.9866 0.4393 0.029 Uiso calc R 1 . .
    H H8B 0.1135 1.0077 0.4483 0.029 Uiso calc R 1 . .
    C C9 0.13351(7) 0.8071(2) 0.46865(12) 0.0218(6) Uani d . 1 . .
    H H9 0.1576 0.7659 0.4949 0.026 Uiso calc R 1 . .
    C C10 0.12009(7) 0.7464(2) 0.40188(12) 0.0229(6) Uani d . 1 . .
    C C11 0.14588(8) 0.7186(3) 0.37625(14) 0.0295(6) Uani d . 1 . .
    H H11 0.1711 0.7313 0.4008 0.035 Uiso calc R 1 . .
    C C12 0.13429(9) 0.6719(3) 0.31405(15) 0.0339(7) Uani d . 1 . .
    H H12 0.1517 0.6544 0.2969 0.041 Uiso calc R 1 . .
    C C13 0.09678(9) 0.6513(3) 0.27756(14) 0.0346(7) Uani d . 1 . .
    H H13 0.0889 0.6201 0.2359 0.042 Uiso calc R 1 . .
    C C14 0.07127(8) 0.6773(3) 0.30323(14) 0.0336(7) Uani d . 1 . .
    H H14 0.0461 0.6628 0.2788 0.040 Uiso calc R 1 . .
    C C15 0.08258(8) 0.7250(3) 0.36512(13) 0.0274(6) Uani d . 1 . .
    H H15 0.0651 0.7426 0.3819 0.033 Uiso calc R 1 . .
    C C16 0.10907(8) 0.6442(2) 0.51903(13) 0.0253(6) Uani d . 1 . .
    H H16A 0.1338 0.6210 0.5498 0.030 Uiso calc R 1 . .
    H H16B 0.1031 0.5817 0.4831 0.030 Uiso calc R 1 . .
    C C17 0.08146(7) 0.6250(2) 0.54841(12) 0.0232(6) Uani d . 1 . .
    C C18 0.07287(8) 0.4897(3) 0.56064(13) 0.0279(6) Uani d . 1 . .
    H H18 0.0841 0.4140 0.5502 0.033 Uiso calc R 1 . .
    C C19 0.04785(8) 0.4669(3) 0.58808(14) 0.0306(7) Uani d . 1 . .
    H H19 0.0423 0.3763 0.5959 0.037 Uiso calc R 1 . .
    C C20 0.03112(7) 0.5793(3) 0.60393(14) 0.0275(6) Uani d . 1 . .
    C C21 0.03939(8) 0.7142(3) 0.59224(13) 0.0280(6) Uani d . 1 . .
    H H21 0.0280 0.7895 0.6026 0.034 Uiso calc R 1 . .
    C C22 0.06473(7) 0.7369(3) 0.56503(12) 0.0242(6) Uani d . 1 . .
    H H22 0.0705 0.8276 0.5579 0.029 Uiso calc R 1 . .
    C C23 0.00440(9) 0.5567(3) 0.63439(16) 0.0389(7) Uani d . 1 . .
    F F1' 0.24560(6) 0.5820(2) 0.09554(12) 0.0674(7) Uani d . 1 . .
    F F2' 0.23310(10) 0.3851(3) 0.05370(16) 0.1134(13) Uani d . 1 . .
    F F3' 0.27574(8) 0.4034(4) 0.14267(18) 0.1280(15) Uani d . 1 . .
    O O' 0.13628(5) 0.20393(16) 0.23713(9) 0.0240(4) Uani d . 1 . .
    N N1' 0.08787(6) -0.0357(2) 0.20786(10) 0.0248(5) Uani d . 1 . .
    N N2' 0.07698(7) -0.1235(2) 0.11146(11) 0.0294(5) Uani d . 1 . .
    C C1' 0.10222(8) -0.0896(3) 0.16771(13) 0.0277(6) Uani d . 1 . .
    H H1' 0.1276 -0.1013 0.1790 0.033 Uiso calc R 1 . .
    C C2' 0.04340(8) -0.0877(3) 0.11429(13) 0.0262(6) Uani d . 1 . .
    C C3' 0.00741(8) -0.0977(3) 0.06867(14) 0.0320(7) Uani d . 1 . .
    H H3' 0.0027 -0.1349 0.0289 0.038 Uiso calc R 1 . .
    C C4' -0.02128(8) -0.0513(3) 0.08355(15) 0.0371(7) Uani d . 1 . .
    H H4' -0.0456 -0.0566 0.0532 0.045 Uiso calc R 1 . .
    C C5' -0.01454(9) 0.0040(3) 0.14381(16) 0.0398(8) Uani d . 1 . .
    H H5' -0.0345 0.0345 0.1525 0.048 Uiso calc R 1 . .
    C C6' 0.02114(8) 0.0140(3) 0.19057(15) 0.0341(7) Uani d . 1 . .
    H H6' 0.0257 0.0499 0.2305 0.041 Uiso calc R 1 . .
    C C7' 0.04969(7) -0.0325(3) 0.17457(13) 0.0254(6) Uani d . 1 . .
    C C8' 0.10849(8) 0.0217(3) 0.27057(13) 0.0262(6) Uani d . 1 . .
    H H8C 0.1330 -0.0202 0.2885 0.031 Uiso calc R 1 . .
    H H8D 0.0959 -0.0018 0.2978 0.031 Uiso calc R 1 . .
    C C9' 0.11245(7) 0.1798(3) 0.26909(13) 0.0235(6) Uani d . 1 . .
    H H9' 0.0881 0.2213 0.2446 0.028 Uiso calc R 1 . .
    C C10' 0.12750(7) 0.2370(2) 0.33608(12) 0.0228(6) Uani d . 1 . .
    C C11' 0.10322(8) 0.2853(3) 0.36199(14) 0.0287(6) Uani d . 1 . .
    H H11' 0.0779 0.2887 0.3370 0.034 Uiso calc R 1 . .
    C C12' 0.11659(9) 0.3284(3) 0.42489(15) 0.0356(7) Uani d . 1 . .
    H H12' 0.1002 0.3594 0.4420 0.043 Uiso calc R 1 . .
    C C13' 0.15418(9) 0.3251(3) 0.46192(14) 0.0357(7) Uani d . 1 . .
    H H13' 0.1631 0.3544 0.5039 0.043 Uiso calc R 1 . .
    C C14' 0.17852(8) 0.2787(3) 0.43688(13) 0.0329(7) Uani d . 1 . .
    H H14' 0.2039 0.2774 0.4621 0.040 Uiso calc R 1 . .
    C C15' 0.16558(7) 0.2334(3) 0.37403(13) 0.0275(6) Uani d . 1 . .
    H H15' 0.1822 0.2010 0.3575 0.033 Uiso calc R 1 . .
    C C16' 0.13615(7) 0.3468(2) 0.21945(13) 0.0225(6) Uani d . 1 . .
    H H16C 0.1420 0.4057 0.2565 0.027 Uiso calc R 1 . .
    H H16D 0.1116 0.3719 0.1886 0.027 Uiso calc R 1 . .
    C C17' 0.16427(7) 0.3700(2) 0.19148(12) 0.0221(6) Uani d . 1 . .
    C C18' 0.17043(7) 0.5057(3) 0.17587(13) 0.0250(6) Uani d . 1 . .
    H H18' 0.1571 0.5791 0.1831 0.030 Uiso calc R 1 . .
    C C19' 0.19571(8) 0.5330(3) 0.15004(14) 0.0292(6) Uani d . 1 . .
    H H19' 0.1993 0.6240 0.1397 0.035 Uiso calc R 1 . .
    C C20' 0.21595(8) 0.4242(3) 0.13926(14) 0.0296(6) Uani d . 1 . .
    C C21' 0.21006(8) 0.2884(3) 0.15450(14) 0.0284(6) Uani d . 1 . .
    H H21' 0.2235 0.2153 0.1474 0.034 Uiso calc R 1 . .
    C C22' 0.18436(7) 0.2614(3) 0.18011(12) 0.0242(6) Uani d . 1 . .
    H H22' 0.1805 0.1701 0.1898 0.029 Uiso calc R 1 . .
    C C23' 0.24321(10) 0.4507(3) 0.11059(19) 0.0450(9) Uani d . 1 . .
loop_
    _atom_site_aniso_label
    _atom_site_aniso_U_11
    _atom_site_aniso_U_22
    _atom_site_aniso_U_33
    _atom_site_aniso_U_12
    _atom_site_aniso_U_13
    _atom_site_aniso_U_23
    F1 0.112(2) 0.0504(13) 0.161(3) -0.0173(12) 0.111(2) 0.0023(14)
    F2 0.0848(18) 0.120(2) 0.0586(16) -0.0341(15) 0.0520(15) -0.0158(14)
    F3 0.0403(13) 0.159(3) 0.092(2) 0.0345(14) 0.0405(14) 0.0613(18)
    O 0.0255(10) 0.0218(9) 0.0217(10) -0.0001(7) 0.0105(8) 0.0015(7)
    N1 0.0235(12) 0.0243(11) 0.0194(12) -0.0039(8) 0.0085(10) -0.0010(8)
    N2 0.0315(14) 0.0300(12) 0.0298(14) -0.0060(9) 0.0141(12) -0.0046(10)
    C1 0.0301(15) 0.0251(13) 0.0290(16) -0.0034(10) 0.0159(13) -0.0008(11)
    C2 0.0263(14) 0.0235(12) 0.0236(15) -0.0056(10) 0.0081(12) 0.0014(10)
    C3 0.0360(17) 0.0343(15) 0.0219(16) -0.0090(12) 0.0050(13) -0.0018(11)
    C4 0.0251(16) 0.0440(17) 0.0346(19) -0.0054(12) -0.0007(14) 0.0040(14)
    C5 0.0222(15) 0.0409(16) 0.0425(19) -0.0034(12) 0.0143(14) 0.0031(13)
    C6 0.0256(15) 0.0330(14) 0.0253(16) -0.0038(11) 0.0105(13) -0.0004(11)
    C7 0.0232(14) 0.0228(12) 0.0228(15) -0.0042(10) 0.0077(12) 0.0013(10)
    C8 0.0232(14) 0.0281(13) 0.0191(14) -0.0044(10) 0.0068(12) -0.0005(10)
    C9 0.0207(13) 0.0262(13) 0.0195(14) 0.0005(10) 0.0092(11) 0.0022(10)
    C10 0.0276(15) 0.0196(12) 0.0226(14) 0.0007(10) 0.0112(12) 0.0009(10)
    C11 0.0307(16) 0.0262(14) 0.0339(17) 0.0028(11) 0.0155(13) -0.0027(11)
    C12 0.0438(19) 0.0306(14) 0.0354(18) 0.0029(12) 0.0243(16) -0.0049(12)
    C13 0.053(2) 0.0256(14) 0.0233(16) 0.0008(12) 0.0134(15) -0.0025(11)
    C14 0.0322(16) 0.0341(15) 0.0261(16) -0.0039(12) 0.0030(13) -0.0043(12)
    C15 0.0288(15) 0.0285(14) 0.0260(16) 0.0007(11) 0.0123(13) 0.0004(11)
    C16 0.0338(16) 0.0188(12) 0.0247(15) 0.0033(10) 0.0133(13) 0.0029(10)
    C17 0.0240(14) 0.0262(13) 0.0171(14) -0.0011(10) 0.0059(11) 0.0007(10)
    C18 0.0361(16) 0.0213(13) 0.0260(16) -0.0001(10) 0.0122(13) 0.0012(10)
    C19 0.0370(17) 0.0234(14) 0.0321(17) -0.0046(11) 0.0148(14) 0.0032(11)
    C20 0.0233(14) 0.0316(14) 0.0277(16) -0.0030(11) 0.0103(12) 0.0038(11)
    C21 0.0296(15) 0.0290(14) 0.0247(15) 0.0056(11) 0.0103(13) 0.0035(11)
    C22 0.0260(14) 0.0215(12) 0.0229(14) 0.0002(10) 0.0075(12) 0.0039(10)
    C23 0.0347(18) 0.0411(17) 0.043(2) -0.0033(13) 0.0174(16) 0.0042(14)
    F1' 0.0789(16) 0.0480(12) 0.106(2) -0.0099(10) 0.0695(16) 0.0101(11)
    F2' 0.175(3) 0.106(2) 0.126(3) -0.068(2) 0.129(3) -0.0539(19)
    F3' 0.0609(17) 0.180(3) 0.179(4) 0.0508(19) 0.085(2) 0.112(3)
    O' 0.0301(10) 0.0218(9) 0.0262(11) -0.0025(7) 0.0176(9) 0.0004(7)
    N1' 0.0301(13) 0.0244(11) 0.0215(12) -0.0065(9) 0.0120(11) -0.0004(9)
    N2' 0.0337(14) 0.0275(12) 0.0287(14) -0.0057(9) 0.0143(11) -0.0046(9)
    C1' 0.0311(15) 0.0252(13) 0.0289(17) -0.0043(11) 0.0141(13) -0.0021(11)
    C2' 0.0336(16) 0.0232(13) 0.0255(15) -0.0082(10) 0.0157(13) -0.0027(10)
    C3' 0.0385(17) 0.0327(15) 0.0260(16) -0.0113(12) 0.0142(14) -0.0062(12)
    C4' 0.0242(16) 0.0508(18) 0.0309(17) -0.0106(12) 0.0053(13) -0.0043(14)
    C5' 0.0297(17) 0.0586(19) 0.0368(19) -0.0087(14) 0.0192(15) -0.0102(15)
    C6' 0.0327(17) 0.0461(17) 0.0269(17) -0.0099(13) 0.0155(14) -0.0074(13)
    C7' 0.0281(15) 0.0252(13) 0.0249(15) -0.0098(10) 0.0128(12) -0.0016(11)
    C8' 0.0284(15) 0.0284(14) 0.0203(15) -0.0072(10) 0.0082(12) 0.0001(11)
    C9' 0.0230(14) 0.0283(13) 0.0218(14) -0.0015(10) 0.0115(12) 0.0008(10)
    C10' 0.0267(14) 0.0199(12) 0.0224(14) -0.0020(10) 0.0106(12) 0.0002(10)
    C11' 0.0281(15) 0.0270(14) 0.0299(16) 0.0002(10) 0.0104(13) -0.0022(11)
    C12' 0.048(2) 0.0298(14) 0.0359(18) -0.0022(12) 0.0246(16) -0.0089(12)
    C13' 0.051(2) 0.0289(14) 0.0263(17) -0.0093(13) 0.0145(15) -0.0029(12)
    C14' 0.0312(16) 0.0358(15) 0.0237(16) -0.0106(12) 0.0025(13) 0.0032(12)
    C15' 0.0247(15) 0.0308(14) 0.0278(16) -0.0036(11) 0.0112(12) 0.0024(11)
    C16' 0.0242(14) 0.0210(12) 0.0231(14) -0.0011(10) 0.0104(12) 0.0004(10)
    C17' 0.0222(14) 0.0258(13) 0.0148(13) -0.0036(10) 0.0036(11) -0.0022(10)
    C18' 0.0289(15) 0.0218(13) 0.0225(15) -0.0002(10) 0.0085(12) -0.0034(10)
    C19' 0.0341(16) 0.0252(13) 0.0284(16) -0.0070(11) 0.0127(13) 0.0019(11)
    C20' 0.0324(16) 0.0303(14) 0.0302(17) -0.0083(11) 0.0168(13) -0.0022(11)
    C21' 0.0302(15) 0.0260(14) 0.0328(17) -0.0030(11) 0.0165(13) -0.0043(11)
    C22' 0.0275(14) 0.0212(12) 0.0241(14) -0.0031(10) 0.0106(12) -0.0014(10)
    C23' 0.047(2) 0.0380(18) 0.063(2) -0.0060(14) 0.0353(19) 0.0021(15)
_geom_special_details
;
All e.s.d.'s (except the e.s.d. in the dihedral angle between two l.s. planes)
are estimated using the full covariance matrix. The cell e.s.d.'s are taken
into account individually in the estimation of e.s.d.'s in distances, angles
and torsion angles; correlations between e.s.d.'s in cell parameters are only
used when they are defined by crystal symmetry. An approximate (isotropic)
treatment of cell e.s.d.'s is used for estimating e.s.d.'s involving l.s.
planes.
;
loop_
    _geom_bond_atom_site_label_1
    _geom_bond_atom_site_label_2
    _geom_bond_site_symmetry_2
    _geom_bond_distance
    _geom_bond_publ_flag
    F1 C23 . 1.319(3) ?
    F2 C23 . 1.334(4) ?
    F3 C23 . 1.312(4) ?
    O C9 . 1.424(3) ?
    O C16 . 1.424(3) ?
    N1 C1 . 1.362(3) ?
    N1 C7 . 1.386(3) ?
    N1 C8 . 1.449(3) ?
    N2 C1 . 1.312(4) ?
    N2 C2 . 1.398(4) ?
    C1 H1 . 0.9300 ?
    C2 C3 . 1.389(4) ?
    C3 C4 . 1.384(4) ?
    C3 H3 . 0.9300 ?
    C4 C5 . 1.405(4) ?
    C4 H4 . 0.9300 ?
    C5 H5 . 0.9300 ?
    C6 C5 . 1.383(4) ?
    C6 H6 . 0.9300 ?
    C7 C2 . 1.407(4) ?
    C7 C6 . 1.390(4) ?
    C8 H8A . 0.9700 ?
    C8 H8B . 0.9700 ?
    C9 C8 . 1.524(3) ?
    C9 C10 . 1.525(4) ?
    C9 H9 . 0.9800 ?
    C10 C11 . 1.388(4) ?
    C10 C15 . 1.389(4) ?
    C11 C12 . 1.390(4) ?
    C11 H11 . 0.9300 ?
    C12 C13 . 1.387(4) ?
    C12 H12 . 0.9300 ?
    C13 H13 . 0.9300 ?
    C14 C13 . 1.375(4) ?
    C14 H14 . 0.9300 ?
    C15 C14 . 1.388(4) ?
    C15 H15 . 0.9300 ?
    C16 H16A . 0.9700 ?
    C16 H16B . 0.9700 ?
    C17 C16 . 1.502(4) ?
    C17 C18 . 1.397(3) ?
    C17 C22 . 1.390(4) ?
    C18 C19 . 1.383(4) ?
    C18 H18 . 0.9300 ?
    C19 H19 . 0.9300 ?
    C20 C19 . 1.385(4) ?
    C20 C21 . 1.385(4) ?
    C20 C23 . 1.494(4) ?
    C21 H21 . 0.9300 ?
    C22 C21 . 1.390(4) ?
    C22 H22 . 0.9300 ?
    F1' C23' . 1.318(3) ?
    F2' C23' . 1.360(4) ?
    F3' C23' . 1.276(4) ?
    O' C9' . 1.423(3) ?
    O' C16' . 1.427(3) ?
    N1' C1' . 1.363(3) ?
    N1' C7' . 1.384(3) ?
    N1' C8' . 1.450(3) ?
    N2' C1' . 1.317(4) ?
    N2' C2' . 1.390(4) ?
    C1' H1' . 0.9300 ?
    C2' C3' . 1.386(4) ?
    C2' C7' . 1.411(4) ?
    C3' C4' . 1.377(4) ?
    C3' H3' . 0.9300 ?
    C4' C5' . 1.407(4) ?
    C4' H4' . 0.9300 ?
    C5' H5' . 0.9300 ?
    C6' C5' . 1.386(4) ?
    C6' H6' . 0.9300 ?
    C7' C6' . 1.387(4) ?
    C8' H8C . 0.9700 ?
    C8' H8D . 0.9700 ?
    C9' C8' . 1.525(3) ?
    C9' C10' . 1.515(4) ?
    C9' H9' . 0.9800 ?
    C10' C11' . 1.392(4) ?
    C10' C15' . 1.398(4) ?
    C11' C12' . 1.390(4) ?
    C11' H11' . 0.9300 ?
    C12' C13' . 1.378(4) ?
    C12' H12' . 0.9300 ?
    C13' H13' . 0.9300 ?
    C14' C13' . 1.374(4) ?
    C14' H14' . 0.9300 ?
    C15' C14' . 1.396(4) ?
    C15' H15' . 0.9300 ?
    C16' H16C . 0.9700 ?
    C16' H16D . 0.9700 ?
    C17' C16' . 1.502(4) ?
    C17' C22' . 1.394(4) ?
    C18' C17' . 1.396(3) ?
    C18' C19' . 1.372(4) ?
    C18' H18' . 0.9300 ?
    C19' C20' . 1.393(4) ?
    C19' H19' . 0.9300 ?
    C20' C23' . 1.488(4) ?
    C21' C20' . 1.391(4) ?
    C21' H21' . 0.9300 ?
    C22' C21' . 1.383(4) ?
    C22' H22' . 0.9300 ?
loop_
    _geom_angle_atom_site_label_1
    _geom_angle_atom_site_label_2
    _geom_angle_atom_site_label_3
    _geom_angle_site_symmetry_1
    _geom_angle_site_symmetry_3
    _geom_angle
    _geom_angle_publ_flag
    C16 O C9 . . 112.37(18) ?
    C1 N1 C7 . . 106.3(2) ?
    C1 N1 C8 . . 128.2(2) ?
    C7 N1 C8 . . 125.4(2) ?
    C1 N2 C2 . . 104.0(2) ?
    N2 C1 N1 . . 114.4(2) ?
    N2 C1 H1 . . 122.8 ?
    N1 C1 H1 . . 122.8 ?
    C3 C2 N2 . . 130.1(3) ?
    C3 C2 C7 . . 119.9(3) ?
    N2 C2 C7 . . 110.1(2) ?
    C4 C3 C2 . . 117.7(3) ?
    C4 C3 H3 . . 121.2 ?
    C2 C3 H3 . . 121.2 ?
    C3 C4 C5 . . 121.9(3) ?
    C3 C4 H4 . . 119.1 ?
    C5 C4 H4 . . 119.1 ?
    C6 C5 C4 . . 121.2(3) ?
    C6 C5 H5 . . 119.4 ?
    C4 C5 H5 . . 119.4 ?
    C5 C6 C7 . . 116.5(3) ?
    C5 C6 H6 . . 121.8 ?
    C7 C6 H6 . . 121.8 ?
    N1 C7 C6 . . 132.0(2) ?
    N1 C7 C2 . . 105.2(2) ?
    C6 C7 C2 . . 122.9(2) ?
    N1 C8 C9 . . 111.8(2) ?
    N1 C8 H8A . . 109.2 ?
    C9 C8 H8A . . 109.2 ?
    N1 C8 H8B . . 109.2 ?
    C9 C8 H8B . . 109.2 ?
    H8A C8 H8B . . 107.9 ?
    O C9 C8 . . 105.90(19) ?
    O C9 C10 . . 113.8(2) ?
    C8 C9 C10 . . 110.1(2) ?
    O C9 H9 . . 109.0 ?
    C8 C9 H9 . . 109.0 ?
    C10 C9 H9 . . 109.0 ?
    C11 C10 C15 . . 119.4(3) ?
    C11 C10 C9 . . 119.0(2) ?
    C15 C10 C9 . . 121.5(2) ?
    C10 C11 C12 . . 120.4(3) ?
    C10 C11 H11 . . 119.8 ?
    C12 C11 H11 . . 119.8 ?
    C13 C12 C11 . . 119.9(3) ?
    C13 C12 H12 . . 120.0 ?
    C11 C12 H12 . . 120.0 ?
    C14 C13 C12 . . 119.7(3) ?
    C14 C13 H13 . . 120.2 ?
    C12 C13 H13 . . 120.2 ?
    C13 C14 C15 . . 120.8(3) ?
    C13 C14 H14 . . 119.6 ?
    C15 C14 H14 . . 119.6 ?
    C14 C15 C10 . . 119.9(3) ?
    C14 C15 H15 . . 120.1 ?
    C10 C15 H15 . . 120.1 ?
    O C16 C17 . . 110.26(19) ?
    O C16 H16A . . 109.6 ?
    C17 C16 H16A . . 109.6 ?
    O C16 H16B . . 109.6 ?
    C17 C16 H16B . . 109.6 ?
    H16A C16 H16B . . 108.1 ?
    C22 C17 C18 . . 118.8(2) ?
    C22 C17 C16 . . 122.5(2) ?
    C18 C17 C16 . . 118.7(2) ?
    C19 C18 C17 . . 120.8(2) ?
    C19 C18 H18 . . 119.6 ?
    C17 C18 H18 . . 119.6 ?
    C18 C19 C20 . . 119.8(2) ?
    C18 C19 H19 . . 120.1 ?
    C20 C19 H19 . . 120.1 ?
    C19 C20 C21 . . 120.1(2) ?
    C19 C20 C23 . . 120.5(2) ?
    C21 C20 C23 . . 119.3(2) ?
    C20 C21 C22 . . 120.0(2) ?
    C20 C21 H21 . . 120.0 ?
    C22 C21 H21 . . 120.0 ?
    C17 C22 C21 . . 120.5(2) ?
    C17 C22 H22 . . 119.8 ?
    C21 C22 H22 . . 119.8 ?
    F3 C23 F1 . . 108.6(3) ?
    F3 C23 F2 . . 104.5(3) ?
    F1 C23 F2 . . 103.3(3) ?
    F3 C23 C20 . . 113.2(3) ?
    F1 C23 C20 . . 114.1(3) ?
    F2 C23 C20 . . 112.3(3) ?
    C9' O' C16' . . 112.04(18) ?
    C1' N1' C7' . . 106.5(2) ?
    C1' N1' C8' . . 126.9(2) ?
    C7' N1' C8' . . 126.2(2) ?
    C1' N2' C2' . . 104.3(2) ?
    N2' C1' N1' . . 114.0(2) ?
    N2' C1' H1' . . 123.0 ?
    N1' C1' H1' . . 123.0 ?
    C3' C2' N2' . . 130.3(3) ?
    C3' C2' C7' . . 119.6(3) ?
    N2' C2' C7' . . 110.1(2) ?
    C4' C3' C2' . . 118.6(3) ?
    C4' C3' H3' . . 120.7 ?
    C2' C3' H3' . . 120.7 ?
    C3' C4' C5' . . 121.2(3) ?
    C3' C4' H4' . . 119.4 ?
    C5' C4' H4' . . 119.4 ?
    C6' C5' C4' . . 121.5(3) ?
    C6' C5' H5' . . 119.2 ?
    C4' C5' H5' . . 119.2 ?
    C5' C6' C7' . . 116.5(3) ?
    C5' C6' H6' . . 121.8 ?
    C7' C6' H6' . . 121.8 ?
    N1' C7' C6' . . 132.3(3) ?
    N1' C7' C2' . . 105.0(2) ?
    C6' C7' C2' . . 122.7(3) ?
    N1' C8' C9' . . 112.1(2) ?
    N1' C8' H8C . . 109.2 ?
    C9' C8' H8C . . 109.2 ?
    N1' C8' H8D . . 109.2 ?
    C9' C8' H8D . . 109.2 ?
    H8C C8' H8D . . 107.9 ?
    O' C9' C10' . . 113.5(2) ?
    O' C9' C8' . . 105.5(2) ?
    C10' C9' C8' . . 109.8(2) ?
    O' C9' H9' . . 109.3 ?
    C10' C9' H9' . . 109.3 ?
    C8' C9' H9' . . 109.3 ?
    C11' C10' C15' . . 119.1(2) ?
    C11' C10' C9' . . 120.1(2) ?
    C15' C10' C9' . . 120.6(2) ?
    C12' C11' C10' . . 120.5(3) ?
    C12' C11' H11' . . 119.8 ?
    C10' C11' H11' . . 119.8 ?
    C13' C12' C11' . . 120.0(3) ?
    C13' C12' H12' . . 120.0 ?
    C11' C12' H12' . . 120.0 ?
    C14' C13' C12' . . 120.1(3) ?
    C14' C13' H13' . . 119.9 ?
    C12' C13' H13' . . 119.9 ?
    C13' C14' C15' . . 120.7(3) ?
    C13' C14' H14' . . 119.7 ?
    C15' C14' H14' . . 119.7 ?
    C14' C15' C10' . . 119.5(3) ?
    C14' C15' H15' . . 120.2 ?
    C10' C15' H15' . . 120.2 ?
    O' C16' C17' . . 110.20(19) ?
    O' C16' H16C . . 109.6 ?
    C17' C16' H16C . . 109.6 ?
    O' C16' H16D . . 109.6 ?
    C17' C16' H16D . . 109.6 ?
    H16C C16' H16D . . 108.1 ?
    C22' C17' C18' . . 118.5(2) ?
    C22' C17' C16' . . 122.6(2) ?
    C18' C17' C16' . . 118.8(2) ?
    C19' C18' C17' . . 121.3(2) ?
    C19' C18' H18' . . 119.4 ?
    C17' C18' H18' . . 119.4 ?
    C18' C19' C20' . . 120.0(2) ?
    C18' C19' H19' . . 120.0 ?
    C20' C19' H19' . . 120.0 ?
    C21' C20' C19' . . 119.4(2) ?
    C21' C20' C23' . . 119.6(3) ?
    C19' C20' C23' . . 121.0(2) ?
    C22' C21' C20' . . 120.4(2) ?
    C22' C21' H21' . . 119.8 ?
    C20' C21' H21' . . 119.8 ?
    C21' C22' C17' . . 120.4(2) ?
    C21' C22' H22' . . 119.8 ?
    C17' C22' H22' . . 119.8 ?
    F3' C23' F1' . . 109.3(3) ?
    F3' C23' F2' . . 103.3(3) ?
    F1' C23' F2' . . 102.2(3) ?
    F3' C23' C20' . . 114.5(3) ?
    F1' C23' C20' . . 114.8(3) ?
    F2' C23' C20' . . 111.3(3) ?
loop_
    _geom_torsion_atom_site_label_1
    _geom_torsion_atom_site_label_2
    _geom_torsion_atom_site_label_3
    _geom_torsion_atom_site_label_4
    _geom_torsion_site_symmetry_1
    _geom_torsion_site_symmetry_2
    _geom_torsion_site_symmetry_3
    _geom_torsion_site_symmetry_4
    _geom_torsion
    _geom_torsion_publ_flag
    C16 O C9 C8 . . . . -164.6(2) ?
    C16 O C9 C10 . . . . 74.4(3) ?
    C9 O C16 C17 . . . . -178.3(2) ?
    C7 N1 C1 N2 . . . . 0.3(3) ?
    C8 N1 C1 N2 . . . . 175.7(2) ?
    C1 N1 C7 C6 . . . . -179.8(3) ?
    C8 N1 C7 C6 . . . . 4.7(4) ?
    C1 N1 C7 C2 . . . . 0.0(3) ?
    C8 N1 C7 C2 . . . . -175.6(2) ?
    C1 N1 C8 C9 . . . . -95.0(3) ?
    C7 N1 C8 C9 . . . . 79.6(3) ?
    C2 N2 C1 N1 . . . . -0.5(3) ?
    C1 N2 C2 C3 . . . . -178.9(3) ?
    C1 N2 C2 C7 . . . . 0.5(3) ?
    N2 C2 C3 C4 . . . . -179.8(3) ?
    C7 C2 C3 C4 . . . . 0.8(4) ?
    C2 C3 C4 C5 . . . . 0.0(4) ?
    C3 C4 C5 C6 . . . . -0.7(4) ?
    C7 C6 C5 C4 . . . . 0.5(4) ?
    N1 C7 C2 C3 . . . . 179.1(2) ?
    C6 C7 C2 C3 . . . . -1.0(4) ?
    N1 C7 C2 N2 . . . . -0.3(3) ?
    C6 C7 C2 N2 . . . . 179.5(2) ?
    N1 C7 C6 C5 . . . . -179.9(2) ?
    C2 C7 C6 C5 . . . . 0.4(4) ?
    O C9 C8 N1 . . . . 70.0(3) ?
    C10 C9 C8 N1 . . . . -166.6(2) ?
    O C9 C10 C11 . . . . -158.4(2) ?
    O C9 C10 C15 . . . . 24.8(3) ?
    C8 C9 C10 C11 . . . . 82.9(3) ?
    C8 C9 C10 C15 . . . . -93.8(3) ?
    C9 C10 C11 C12 . . . . -175.8(2) ?
    C15 C10 C11 C12 . . . . 1.0(4) ?
    C9 C10 C15 C14 . . . . 176.2(2) ?
    C11 C10 C15 C14 . . . . -0.5(4) ?
    C10 C11 C12 C13 . . . . -0.8(4) ?
    C11 C12 C13 C14 . . . . 0.0(4) ?
    C15 C14 C13 C12 . . . . 0.5(4) ?
    C10 C15 C14 C13 . . . . -0.3(4) ?
    C22 C17 C16 O . . . . -13.1(4) ?
    C18 C17 C16 O . . . . 168.3(2) ?
    C22 C17 C18 C19 . . . . 0.8(4) ?
    C16 C17 C18 C19 . . . . 179.5(2) ?
    C18 C17 C22 C21 . . . . -1.2(4) ?
    C16 C17 C22 C21 . . . . -179.9(2) ?
    C17 C18 C19 C20 . . . . -0.2(4) ?
    C21 C20 C19 C18 . . . . 0.1(4) ?
    C23 C20 C19 C18 . . . . -179.2(3) ?
    C19 C20 C21 C22 . . . . -0.5(4) ?
    C23 C20 C21 C22 . . . . 178.8(3) ?
    C19 C20 C23 F1 . . . . -0.6(4) ?
    C21 C20 C23 F1 . . . . -179.9(3) ?
    C19 C20 C23 F2 . . . . 116.5(3) ?
    C21 C20 C23 F2 . . . . -62.8(4) ?
    C19 C20 C23 F3 . . . . -125.4(3) ?
    C21 C20 C23 F3 . . . . 55.3(4) ?
    C17 C22 C21 C20 . . . . 1.1(4) ?
    C16' O' C9' C10' . . . . -72.8(3) ?
    C16' O' C9' C8' . . . . 167.0(2) ?
    C9' O' C16' C17' . . . . 174.7(2) ?
    C7' N1' C1' N2' . . . . -0.7(3) ?
    C8' N1' C1' N2' . . . . -174.4(2) ?
    C1' N1' C7' C6' . . . . -178.4(3) ?
    C8' N1' C7' C6' . . . . -4.7(4) ?
    C1' N1' C7' C2' . . . . 0.3(3) ?
    C8' N1' C7' C2' . . . . 174.1(2) ?
    C1' N1' C8' C9' . . . . 94.8(3) ?
    C7' N1' C8' C9' . . . . -77.7(3) ?
    C2' N2' C1' N1' . . . . 0.8(3) ?
    C1' N2' C2' C3' . . . . 178.9(3) ?
    C1' N2' C2' C7' . . . . -0.6(3) ?
    N2' C2' C3' C4' . . . . -178.6(3) ?
    C7' C2' C3' C4' . . . . 0.8(4) ?
    C3' C2' C7' N1' . . . . -179.4(2) ?
    N2' C2' C7' N1' . . . . 0.1(3) ?
    C3' C2' C7' C6' . . . . -0.5(4) ?
    N2' C2' C7' C6' . . . . 179.0(2) ?
    C2' C3' C4' C5' . . . . -0.6(4) ?
    C3' C4' C5' C6' . . . . 0.0(5) ?
    C7' C6' C5' C4' . . . . 0.4(4) ?
    N1' C7' C6' C5' . . . . 178.4(3) ?
    C2' C7' C6' C5' . . . . -0.1(4) ?
    O' C9' C8' N1' . . . . -68.2(3) ?
    C10' C9' C8' N1' . . . . 169.3(2) ?
    O' C9' C10' C11' . . . . 148.2(2) ?
    C8' C9' C10' C11' . . . . -94.0(3) ?
    O' C9' C10' C15' . . . . -36.1(3) ?
    C8' C9' C10' C15' . . . . 81.6(3) ?
    C15' C10' C11' C12' . . . . -0.5(4) ?
    C9' C10' C11' C12' . . . . 175.3(2) ?
    C11' C10' C15' C14' . . . . -0.3(4) ?
    C9' C10' C15' C14' . . . . -176.0(2) ?
    C10' C11' C12' C13' . . . . 0.8(4) ?
    C11' C12' C13' C14' . . . . -0.3(4) ?
    C15' C14' C13' C12' . . . . -0.5(4) ?
    C10' C15' C14' C13' . . . . 0.8(4) ?
    C22' C17' C16' O' . . . . 5.4(3) ?
    C18' C17' C16' O' . . . . -175.0(2) ?
    C18' C17' C22' C21' . . . . 0.6(4) ?
    C16' C17' C22' C21' . . . . -179.7(2) ?
    C19' C18' C17' C22' . . . . -0.2(4) ?
    C19' C18' C17' C16' . . . . -179.8(2) ?
    C17' C18' C19' C20' . . . . -0.4(4) ?
    C18' C19' C20' C21' . . . . 0.4(4) ?
    C18' C19' C20' C23' . . . . 179.3(3) ?
    C21' C20' C23' F3' . . . . -55.0(5) ?
    C19' C20' C23' F3' . . . . 126.2(4) ?
    C21' C20' C23' F1' . . . . 177.3(3) ?
    C19' C20' C23' F1' . . . . -1.5(5) ?
    C21' C20' C23' F2' . . . . 61.8(4) ?
    C19' C20' C23' F2' . . . . -117.0(3) ?
    C22' C21' C20' C19' . . . . 0.0(4) ?
    C22' C21' C20' C23' . . . . -178.8(3) ?
    C17' C22' C21' C20' . . . . -0.6(4) ?
loop_
    _geom_hbond_atom_site_label_D
    _geom_hbond_atom_site_label_H
    _geom_hbond_atom_site_label_A
    _geom_hbond_site_symmetry_A
    _geom_hbond_distance_DH
    _geom_hbond_distance_HA
    _geom_hbond_distance_DA
    _geom_hbond_angle_DHA
    C1 H1 N2' 6_566 0.93 2.45 3.210(5) 139.0
    C1' H1' N2 6_565 0.93 2.47 3.215(5) 137.6
data_global
_journal_date_recd_electronic     2008-07-28
_journal_date_accepted     2008-07-29
_journal_name_full     'Acta Crystallographica, Section E'
_journal_year     2008
_journal_volume     64
_journal_issue      8
_journal_page_first     o1655
_journal_page_last     o1656
_journal_paper_category     QO
_journal_coeditor_code     XU2445
_publ_contact_author_name     'Dr Tuncer Hokelek'
_publ_contact_author_address
;
Hacettepe University
Department of Physics
06800 Beytepe
Ankara
Turkey
;
_publ_contact_author_email     merzifon@hacettepe.edu.tr
_publ_contact_author_fax     '90(312)2352550'
_publ_contact_author_phone     '90(312)2977242'
_publ_section_title
;
1-{2-Phenyl-2-[4-(trifluoromethyl)benzyloxy]ethyl}-1<i>H</i>-benzimidazole
;
loop_
    _publ_author_name
    _publ_author_address
    '\"Ozel G\"uven, \"Ozden'
;
Zonguldak Karaelmas University
Department of Chemistry
67100 Zonguldak
Turkey
;
    'Erdo\(gan, Taner'
;
Zonguldak Karaelmas University
Department of Chemistry
67100 Zonguldak
Turkey
;
    'Coles, Simon J.'
;
Southampton University
Department of Chemistry
Southampton SO17 1BJ
England
;
    'H\"okelek, Tuncer'
;
Hacettepe University
Department of Physics
06800 Beytepe
Ankara
Turkey
;
