# Supplementary material for: 1-{2-Phenyl-2-[4-(trifluoro­meth­yl)­benzyl­oxy]eth­yl}-1H-benzimidazole
Source: Acta Crystallogr Sect E Struct Rep Online. 2008 Jul 31;64(Pt 8):o1655–6. doi: 10.1107/S1600536808024033 (PMC2962243; doi:10.1107/S1600536808024033)
Supplement: Supplementary file 2 [file e-64-o1655-Isup2.hkl]

#
# h,k,l, Fo-squared, sigma(Fo-squared), Fc and phi(calc)
#
data_I
_shelx_title ' 2008sjc0012 in C2/c'
_shelx_refln_list_code          6
_shelx_F_calc_maximum      638.52
_exptl_crystal_F_000      3296.00
_reflns_d_resolution_high  0.7691
 
loop_
 _symmetry_equiv_pos_as_xyz
 'x, y, z'
 '-x, y, -z+1/2'
 'x+1/2, y+1/2, z'
 '-x+1/2, y+1/2, -z+1/2'
 '-x, -y, -z'
 'x, -y, z-1/2'
 '-x+1/2, -y+1/2, -z'
 'x+1/2, -y+1/2, z-1/2'
 
_cell_length_a    39.3006
_cell_length_b     9.5834
_cell_length_c    23.0120
_cell_angle_alpha  90.000
_cell_angle_beta  113.668
_cell_angle_gamma  90.000
 
loop_
 _refln_index_h
 _refln_index_k
 _refln_index_l
 _refln_F_squared_meas
 _refln_F_squared_sigma
 _refln_F_calc
 _refln_phase_calc
6 0 0 88.41 36.36 8.69 180.0
8 0 0 236982.70 10305.58 410.02 0.0
10 0 0 40.92 45.17 1.66 180.0
12 0 0 6901.83 275.28 87.11 0.0
14 0 0 288.09 53.19 20.76 180.0
16 0 0 3046.13 288.70 50.63 180.0
18 0 0 179.59 91.76 20.36 180.0
20 0 0 2662.19 273.42 53.43 180.0
22 0 0 263.12 185.73 18.91 180.0
24 0 0 85.11 58.76 5.10 0.0
26 0 0 71.12 56.94 3.85 0.0
28 0 0 2349.21 192.64 46.97 0.0
30 0 0 1849.97 152.44 44.71 0.0
32 0 0 11895.29 603.63 105.43 180.0
34 0 0 3491.02 257.15 54.43 180.0
36 0 0 4065.46 328.48 59.95 0.0
38 0 0 877.98 188.47 36.42 0.0
40 0 0 279.69 173.78 19.12 180.0
42 0 0 51.26 193.29 0.97 0.0
46 0 0 462.12 254.77 22.86 0.0
7 1 0 3114.17 116.44 67.60 0.0
9 1 0 38.92 25.71 1.94 180.0
11 1 0 662.98 41.29 23.09 180.0
13 1 0 5059.85 246.67 80.70 180.0
15 1 0 491.22 50.99 23.00 0.0
17 1 0 6863.13 221.90 84.75 180.0
19 1 0 4205.95 142.92 63.73 0.0
21 1 0 37.75 37.51 6.83 180.0
23 1 0 52.83 43.55 5.57 0.0
25 1 0 5984.94 230.20 78.49 180.0
27 1 0 121.44 41.54 12.00 180.0
29 1 0 6104.65 223.18 76.68 180.0
31 1 0 558.68 70.10 21.48 180.0
33 1 0 4258.66 191.63 68.09 180.0
35 1 0 37.33 65.85 7.52 0.0
37 1 0 372.98 123.88 21.27 180.0
39 1 0 29.98 84.29 1.10 180.0
41 1 0 528.22 119.45 17.19 180.0
43 1 0 74.48 138.78 1.90 180.0
45 1 0 1321.65 160.16 35.14 0.0
0 2 0 20721.62 2683.25 249.90 0.0
2 2 0 18.92 12.27 4.54 180.0
4 2 0 19745.03 2623.76 638.52 0.0
6 2 0 26.84 16.84 0.89 0.0
8 2 0 2942.34 88.86 55.22 0.0
10 2 0 156.05 26.61 9.80 180.0
12 2 0 13499.55 355.29 118.80 0.0
14 2 0 275.46 37.77 15.63 0.0
16 2 0 10925.20 309.96 95.75 180.0
18 2 0 283.64 42.66 17.86 180.0
20 2 0 6134.97 178.20 79.68 0.0
22 2 0 35.50 41.93 3.07 180.0
24 2 0 77.90 50.34 1.05 180.0
26 2 0 322.69 53.49 16.90 0.0
28 2 0 7373.50 288.63 80.39 180.0
30 2 0 24.54 43.59 5.01 180.0
32 2 0 644.14 70.24 27.32 180.0
34 2 0 58.12 67.94 8.13 180.0
36 2 0 851.98 127.82 26.71 0.0
38 2 0 662.31 208.28 18.24 180.0
40 2 0 1608.95 286.24 39.10 0.0
42 2 0 824.82 125.48 28.62 0.0
44 2 0 370.52 160.97 4.40 180.0
46 2 0 202.26 116.70 14.09 0.0
1 3 0 34798.72 6562.50 301.32 0.0
3 3 0 1916.48 56.02 44.50 180.0
5 3 0 1789.79 49.05 41.55 180.0
7 3 0 4158.63 117.31 70.91 0.0
9 3 0 996.34 77.23 32.48 0.0
11 3 0 45.72 22.04 5.37 0.0
13 3 0 94.57 25.48 11.12 180.0
15 3 0 2200.38 88.02 46.16 180.0
17 3 0 29170.10 766.11 165.42 180.0
19 3 0 1696.33 77.99 34.05 0.0
21 3 0 718.17 54.28 28.06 180.0
23 3 0 1726.72 159.86 44.05 180.0
25 3 0 2737.27 129.89 51.22 180.0
27 3 0 24.20 52.85 6.46 180.0
29 3 0 3946.71 161.01 62.95 180.0
31 3 0 35.59 48.93 3.21 180.0
33 3 0 40.09 57.63 0.53 0.0
35 3 0 2.62 69.94 8.57 180.0
37 3 0 0.00 102.49 1.67 0.0
39 3 0 28.25 95.27 2.46 0.0
41 3 0 272.75 125.18 21.33 180.0
43 3 0 227.25 159.79 8.45 0.0
45 3 0 195.46 181.61 19.31 0.0
0 4 0 15463.45 446.84 114.31 0.0
2 4 0 2017.11 66.07 44.20 180.0
4 4 0 12341.44 263.59 116.25 180.0
6 4 0 1675.29 56.40 42.54 0.0
8 4 0 11145.27 332.82 111.47 180.0
10 4 0 0.00 23.53 3.59 180.0
12 4 0 7355.92 244.02 82.56 180.0
14 4 0 260.84 37.28 14.23 180.0
16 4 0 2924.41 132.78 51.68 0.0
18 4 0 198.32 39.76 13.08 0.0
20 4 0 0.00 38.78 0.78 0.0
22 4 0 3.79 58.82 4.29 180.0
24 4 0 633.99 67.31 21.63 180.0
26 4 0 1.86 37.39 1.45 180.0
28 4 0 1245.94 117.91 32.27 180.0
30 4 0 366.34 67.59 16.56 180.0
32 4 0 0.00 54.25 0.26 0.0
34 4 0 15.84 61.37 8.22 180.0
36 4 0 615.43 115.88 22.01 180.0
38 4 0 172.65 93.13 8.19 180.0
40 4 0 289.61 132.02 9.81 180.0
42 4 0 100.04 144.93 1.94 180.0
44 4 0 0.00 148.00 13.83 0.0
1 5 0 1567.72 54.53 43.36 0.0
3 5 0 2609.88 64.46 57.49 0.0
5 5 0 32.90 14.10 7.48 0.0
7 5 0 21583.92 338.77 144.93 0.0
9 5 0 18192.04 542.85 134.88 0.0
11 5 0 523.35 68.20 23.37 180.0
13 5 0 1070.38 79.97 33.18 180.0
15 5 0 348.41 48.85 17.44 180.0
17 5 0 960.05 74.13 30.19 180.0
19 5 0 146.49 54.87 13.89 180.0
21 5 0 874.81 59.75 26.68 180.0
23 5 0 212.57 44.10 18.44 180.0
25 5 0 1058.96 73.01 30.37 180.0
27 5 0 589.34 74.20 26.36 180.0
29 5 0 3067.13 146.34 53.48 180.0
31 5 0 1897.84 118.86 42.99 0.0
33 5 0 147.91 64.91 19.11 180.0
35 5 0 785.31 94.01 26.60 0.0
37 5 0 6684.02 421.33 76.88 0.0
39 5 0 25.45 118.51 12.26 180.0
41 5 0 1472.99 259.08 40.81 180.0
0 6 0 1274.49 102.85 76.33 180.0
2 6 0 124.69 22.55 10.32 0.0
4 6 0 21327.87 888.33 148.30 180.0
6 6 0 99.35 18.68 9.67 180.0
8 6 0 413.02 33.08 20.49 180.0
10 6 0 263.61 24.57 16.12 180.0
12 6 0 144.66 25.58 12.25 180.0
14 6 0 172.54 27.51 11.52 0.0
16 6 0 204.67 33.91 12.01 180.0
18 6 0 104.94 25.38 10.11 180.0
20 6 0 307.23 59.92 20.11 180.0
22 6 0 799.20 62.40 28.92 180.0
24 6 0 1087.13 109.89 33.49 180.0
26 6 0 0.00 37.34 3.96 0.0
28 6 0 1451.49 95.00 37.52 180.0
30 6 0 79.71 50.57 11.48 0.0
32 6 0 3114.21 172.49 53.63 180.0
34 6 0 1073.40 151.69 37.31 180.0
36 6 0 510.70 152.04 23.24 0.0
38 6 0 0.00 89.26 2.93 0.0
40 6 0 210.27 117.34 12.75 180.0
3 7 0 6614.13 393.99 85.18 0.0
5 7 0 11462.21 620.91 107.68 0.0
7 7 0 2266.49 154.55 44.94 180.0
9 7 0 51.26 12.70 4.71 180.0
11 7 0 1409.51 59.26 37.28 0.0
13 7 0 486.38 35.93 20.70 0.0
15 7 0 28.16 27.42 4.56 0.0
17 7 0 85.02 31.66 9.73 180.0
19 7 0 96.44 48.20 8.65 0.0
21 7 0 196.63 40.81 13.64 180.0
23 7 0 36.10 41.17 6.87 0.0
25 7 0 138.98 55.40 6.29 0.0
27 7 0 2141.69 112.90 46.07 0.0
29 7 0 1426.13 106.54 34.28 180.0
31 7 0 0.00 65.21 0.46 0.0
33 7 0 2711.55 174.72 50.63 0.0
35 7 0 93.16 79.09 2.85 180.0
37 7 0 133.99 100.61 15.87 180.0
6 8 0 25.18 22.57 1.17 180.0
8 8 0 5464.19 291.62 76.32 180.0
10 8 0 120.11 35.24 9.88 0.0
12 8 0 5252.64 219.15 69.96 0.0
14 8 0 1195.39 47.28 34.23 180.0
16 8 0 8.76 18.74 3.10 0.0
18 8 0 600.96 46.18 25.47 0.0
20 8 0 5303.19 233.88 69.67 180.0
22 8 0 722.74 88.53 27.46 180.0
24 8 0 170.90 45.35 11.81 0.0
26 8 0 190.36 59.74 16.63 0.0
28 8 0 2270.18 140.75 45.52 180.0
30 8 0 0.00 60.63 3.42 180.0
32 8 0 26.03 140.42 14.51 180.0
34 8 0 340.24 88.93 15.98 180.0
7 9 0 3514.57 339.44 56.10 0.0
9 9 0 2267.03 163.51 46.50 0.0
11 9 0 221.64 47.11 13.14 180.0
13 9 0 0.00 34.38 1.74 180.0
15 9 0 190.50 48.67 13.96 0.0
17 9 0 936.95 70.14 29.62 0.0
19 9 0 245.65 36.92 17.26 0.0
21 9 0 36.66 32.75 4.08 0.0
23 9 0 46.54 40.68 4.81 180.0
25 9 0 0.00 57.46 12.53 0.0
27 9 0 20.48 65.81 8.77 180.0
29 9 0 118.93 67.74 4.18 0.0
31 9 0 598.50 108.74 26.72 0.0
6 10 0 149.99 212.66 13.53 0.0
8 10 0 23.73 140.90 0.98 0.0
10 10 0 25.59 44.99 5.62 180.0
12 10 0 100.92 137.98 4.57 0.0
14 10 0 80.79 78.64 0.92 0.0
16 10 0 460.64 107.66 21.28 180.0
18 10 0 29.79 97.19 0.57 0.0
20 10 0 0.00 52.76 1.88 180.0
22 10 0 83.62 65.72 9.90 180.0
24 10 0 75.07 96.54 4.15 0.0
26 10 0 0.00 88.18 4.74 180.0
5 11 0 323.65 196.23 11.03 0.0
7 11 0 141.99 208.57 10.65 180.0
-47 1 1 0.00 135.99 3.34 180.0
-45 1 1 331.50 189.80 14.04 180.0
-43 1 1 2167.87 344.23 46.66 180.0
-41 1 1 556.90 227.54 24.95 0.0
-39 1 1 1427.49 165.28 40.24 0.0
-37 1 1 376.31 97.80 21.13 180.0
-35 1 1 8.94 58.38 6.60 180.0
-33 1 1 18.87 50.62 2.67 0.0
-31 1 1 38.54 59.02 1.51 180.0
-29 1 1 19.56 37.49 1.22 0.0
-27 1 1 295.27 76.51 14.46 180.0
-25 1 1 105.66 39.13 10.58 0.0
-23 1 1 1552.10 70.73 38.28 0.0
-21 1 1 1069.58 62.20 32.26 0.0
-19 1 1 2100.72 111.96 50.15 0.0
-17 1 1 54.22 32.62 3.48 0.0
-15 1 1 5576.22 159.89 75.48 0.0
-13 1 1 188.49 37.29 15.80 0.0
-11 1 1 13335.12 344.47 115.68 0.0
-9 1 1 81.19 24.58 9.61 180.0
-7 1 1 108343.68 2351.46 293.11 180.0
-5 1 1 0.00 10.84 5.87 180.0
3 1 1 13.34 13.81 1.02 0.0
5 1 1 47377.01 2311.94 216.20 180.0
7 1 1 57.93 21.68 9.28 0.0
9 1 1 4368.35 141.17 65.94 180.0
11 1 1 461.45 71.48 21.35 180.0
13 1 1 61749.73 1767.97 236.11 0.0
15 1 1 187.35 46.22 9.58 180.0
17 1 1 1321.28 84.06 31.81 180.0
19 1 1 62.55 47.50 10.94 180.0
21 1 1 8467.73 292.29 86.54 0.0
23 1 1 589.16 71.03 24.69 180.0
25 1 1 5853.15 204.31 77.58 0.0
27 1 1 627.97 89.58 25.54 0.0
29 1 1 1680.23 157.01 40.86 180.0
31 1 1 357.66 63.62 21.25 180.0
33 1 1 54.92 57.12 4.61 180.0
35 1 1 436.03 102.69 22.94 0.0
37 1 1 1807.73 256.37 52.36 180.0
39 1 1 251.80 210.44 21.89 180.0
41 1 1 4089.22 535.69 59.56 0.0
43 1 1 67.10 142.01 11.17 0.0
45 1 1 0.00 135.27 7.01 0.0
-46 2 1 0.00 120.96 10.56 0.0
-42 2 1 0.00 290.48 14.05 180.0
-40 2 1 254.43 159.10 1.37 180.0
-38 2 1 190.54 85.69 7.96 180.0
-36 2 1 15.79 53.91 0.18 180.0
-34 2 1 95.01 70.42 6.47 180.0
-32 2 1 885.91 84.56 29.03 180.0
-30 2 1 3959.33 156.13 64.64 180.0
-28 2 1 987.88 73.83 28.37 180.0
-26 2 1 4684.05 182.83 68.82 180.0
-24 2 1 94.64 37.58 6.78 0.0
-22 2 1 19.09 28.62 6.10 180.0
-20 2 1 4288.01 138.16 69.33 180.0
-18 2 1 669.69 62.55 22.24 0.0
-16 2 1 23169.64 578.98 151.64 180.0
-14 2 1 5321.56 150.87 72.07 180.0
-12 2 1 221.27 42.03 9.66 0.0
-10 2 1 2795.01 111.56 51.48 0.0
-8 2 1 2475.39 94.08 59.69 0.0
-6 2 1 237.03 23.18 14.21 180.0
-4 2 1 12995.00 293.02 122.46 0.0
-2 2 1 33881.58 1800.08 188.04 180.0
0 2 1 138951.16 4364.52 337.35 0.0
2 2 1 10949.37 670.51 109.75 0.0
4 2 1 42094.02 946.25 196.59 0.0
6 2 1 7669.17 215.54 87.86 0.0
8 2 1 902.34 41.52 30.13 180.0
10 2 1 6289.30 177.64 80.58 180.0
12 2 1 220.11 68.78 16.48 180.0
14 2 1 829.59 62.53 25.30 0.0
16 2 1 4705.86 170.01 69.33 180.0
18 2 1 240.82 64.00 10.58 0.0
20 2 1 2242.63 140.33 44.55 180.0
22 2 1 390.32 61.95 18.56 180.0
24 2 1 111.20 46.30 9.34 0.0
26 2 1 970.44 82.73 38.67 0.0
28 2 1 117.67 55.84 4.69 0.0
30 2 1 4896.08 218.21 74.20 0.0
32 2 1 0.00 75.97 7.22 180.0
34 2 1 1.31 91.47 15.12 0.0
36 2 1 187.60 83.64 12.47 0.0
38 2 1 992.93 269.76 35.22 0.0
40 2 1 0.00 108.69 1.11 0.0
42 2 1 118.12 99.63 19.07 0.0
44 2 1 34.31 156.36 3.67 180.0
-45 3 1 317.37 223.50 13.65 0.0
-43 3 1 32.58 143.60 0.28 180.0
-41 3 1 139.03 106.95 11.47 0.0
-39 3 1 205.17 110.27 17.14 0.0
-37 3 1 1.00 70.38 11.15 180.0
-35 3 1 3740.82 218.44 57.35 180.0
-33 3 1 0.00 59.89 8.07 180.0
-31 3 1 1005.41 89.90 28.53 180.0
-29 3 1 80.18 45.22 0.50 0.0
-27 3 1 1610.17 94.02 40.83 180.0
-25 3 1 230.39 53.92 18.24 0.0
-23 3 1 9949.51 279.09 95.37 0.0
-21 3 1 370.74 46.81 18.03 0.0
-19 3 1 18880.89 445.86 128.88 0.0
-17 3 1 309.65 71.33 19.28 0.0
-15 3 1 11773.06 299.70 106.85 0.0
-13 3 1 123.57 33.69 10.91 0.0
-11 3 1 7715.08 180.02 92.50 0.0
-9 3 1 77.15 32.57 5.53 180.0
-7 3 1 11541.33 270.32 111.50 180.0
-5 3 1 248.21 26.60 12.50 180.0
-3 3 1 116872.97 2804.74 309.77 180.0
1 3 1 81338.30 1987.59 262.88 0.0
3 3 1 151.15 26.33 11.88 0.0
5 3 1 1282.97 45.79 36.33 0.0
7 3 1 1302.08 53.60 38.85 180.0
9 3 1 584.86 38.25 19.66 180.0
11 3 1 0.00 38.52 8.03 180.0
13 3 1 3068.13 120.30 51.93 180.0
15 3 1 2592.77 106.74 51.58 180.0
17 3 1 5271.07 167.65 72.90 0.0
19 3 1 2476.03 94.10 50.25 180.0
21 3 1 21728.90 656.72 137.86 0.0
23 3 1 129.78 38.43 6.35 0.0
25 3 1 72.56 52.89 6.32 180.0
27 3 1 61.62 53.27 6.87 180.0
29 3 1 3369.03 162.95 53.13 0.0
31 3 1 926.01 129.11 24.62 0.0
33 3 1 753.46 104.28 29.61 180.0
35 3 1 0.00 72.68 4.00 180.0
37 3 1 0.00 121.09 5.97 180.0
39 3 1 32.91 78.47 4.51 180.0
41 3 1 0.00 110.84 3.10 180.0
43 3 1 313.12 157.78 0.31 0.0
-44 4 1 271.13 114.15 14.76 0.0
-42 4 1 0.00 199.47 8.44 180.0
-40 4 1 691.90 133.37 25.57 180.0
-38 4 1 82.81 94.58 10.17 180.0
-36 4 1 197.63 80.07 15.70 0.0
-34 4 1 287.52 81.51 14.83 180.0
-32 4 1 0.00 50.52 5.46 180.0
-30 4 1 149.11 68.06 13.44 180.0
-28 4 1 82.62 53.42 0.13 0.0
-26 4 1 697.04 63.22 26.60 180.0
-24 4 1 232.78 58.41 13.97 0.0
-22 4 1 8.99 38.72 0.27 180.0
-20 4 1 4676.71 160.09 67.55 180.0
-18 4 1 181.90 34.71 8.53 180.0
-16 4 1 343.91 68.17 22.37 180.0
-14 4 1 1375.45 64.07 38.73 0.0
-12 4 1 8025.31 224.97 88.66 180.0
-10 4 1 4563.60 129.97 64.99 180.0
-8 4 1 941.21 38.29 29.90 0.0
-6 4 1 56.91 30.53 4.77 0.0
-4 4 1 327.90 20.44 14.87 180.0
-2 4 1 6877.48 190.66 85.98 180.0
0 4 1 52894.05 1175.49 222.08 0.0
2 4 1 9090.43 158.45 93.74 0.0
4 4 1 8875.66 184.68 95.32 180.0
6 4 1 12213.88 267.93 116.55 180.0
8 4 1 1375.47 62.88 33.71 0.0
10 4 1 32.68 51.45 13.26 180.0
12 4 1 1044.05 63.77 31.33 0.0
14 4 1 4378.10 142.06 64.34 0.0
16 4 1 5153.34 210.23 69.71 180.0
18 4 1 3937.75 136.64 65.88 180.0
20 4 1 124.99 42.08 12.96 0.0
22 4 1 4594.18 237.31 69.80 0.0
24 4 1 375.16 88.42 15.95 180.0
26 4 1 131.12 50.71 2.88 0.0
28 4 1 39.05 44.38 1.89 180.0
30 4 1 748.17 68.27 31.45 0.0
32 4 1 258.77 73.68 14.39 180.0
34 4 1 1352.09 120.57 35.88 0.0
36 4 1 0.00 99.89 8.55 0.0
38 4 1 46.84 126.76 6.67 0.0
40 4 1 647.31 185.55 22.13 0.0
42 4 1 710.21 206.07 31.01 0.0
-43 5 1 140.81 110.70 10.58 0.0
-41 5 1 260.22 222.29 2.77 180.0
-39 5 1 58.61 476.36 23.25 180.0
-37 5 1 730.84 120.13 26.64 0.0
-35 5 1 3509.51 236.99 56.78 0.0
-33 5 1 133.84 90.79 10.33 180.0
-31 5 1 5083.87 229.06 70.12 180.0
-29 5 1 250.06 59.42 14.24 180.0
-27 5 1 2336.28 133.80 48.27 180.0
-25 5 1 70.56 41.85 7.43 0.0
-23 5 1 58.60 45.72 9.58 180.0
-21 5 1 95.86 46.89 12.65 0.0
-19 5 1 8797.34 267.99 88.87 0.0
-17 5 1 321.47 40.69 15.44 180.0
-15 5 1 5924.18 201.75 75.05 0.0
-13 5 1 274.34 33.52 14.03 180.0
-11 5 1 2746.03 84.65 45.57 0.0
-9 5 1 1102.37 61.68 33.74 0.0
-7 5 1 2261.84 50.18 40.61 0.0
-5 5 1 123.95 24.52 11.72 0.0
-3 5 1 1440.93 53.92 29.66 0.0
-1 5 1 136.31 18.03 10.17 0.0
1 5 1 3910.99 98.38 56.73 0.0
3 5 1 279.37 21.37 15.60 180.0
5 5 1 896.82 39.56 28.59 180.0
7 5 1 1299.65 45.21 33.60 0.0
9 5 1 2939.26 106.97 49.59 180.0
11 5 1 2502.17 99.50 48.00 180.0
13 5 1 55.20 29.12 1.29 0.0
15 5 1 481.58 54.03 22.39 180.0
17 5 1 2140.88 116.83 41.59 180.0
19 5 1 729.31 63.66 26.71 180.0
21 5 1 1310.60 81.09 33.73 0.0
23 5 1 79.48 48.63 1.79 180.0
25 5 1 4297.11 236.94 58.69 0.0
27 5 1 100.60 49.64 11.28 0.0
29 5 1 3418.67 165.99 55.49 180.0
31 5 1 89.15 60.79 0.24 180.0
33 5 1 85.59 80.80 6.25 180.0
35 5 1 521.25 111.36 16.36 0.0
37 5 1 200.90 190.57 7.31 180.0
39 5 1 218.77 169.19 19.05 180.0
41 5 1 561.04 109.90 24.32 0.0
-40 6 1 329.72 99.63 18.98 0.0
-38 6 1 0.58 75.56 0.44 180.0
-36 6 1 4162.49 368.13 64.13 180.0
-34 6 1 939.11 92.64 28.51 180.0
-32 6 1 5284.12 209.66 66.48 0.0
-30 6 1 123.96 49.44 9.03 0.0
-28 6 1 150.79 67.07 8.12 0.0
-26 6 1 1114.04 74.98 34.82 180.0
-24 6 1 1120.49 81.10 32.89 0.0
-22 6 1 504.87 58.42 22.41 0.0
-20 6 1 3716.94 197.77 58.02 0.0
-18 6 1 3536.43 129.61 58.23 0.0
-16 6 1 2381.44 96.96 51.77 180.0
-14 6 1 106.79 31.61 3.20 180.0
-12 6 1 31.58 21.83 1.34 0.0
-10 6 1 2950.89 76.95 54.86 0.0
-8 6 1 7758.92 308.24 87.00 180.0
-6 6 1 10043.13 279.60 101.18 180.0
-4 6 1 5479.25 140.96 78.07 0.0
-2 6 1 5318.64 228.50 70.93 0.0
0 6 1 7838.38 565.18 87.10 180.0
2 6 1 8503.50 204.14 92.77 180.0
4 6 1 1273.84 61.96 38.20 0.0
6 6 1 4.91 20.03 7.78 180.0
8 6 1 12.52 19.23 0.45 0.0
10 6 1 631.89 41.59 20.34 0.0
12 6 1 2056.73 140.59 43.77 180.0
14 6 1 1568.08 114.05 37.85 180.0
16 6 1 19.63 33.50 2.61 0.0
18 6 1 1176.92 89.60 34.71 180.0
20 6 1 2275.96 122.92 44.59 0.0
22 6 1 480.11 50.99 20.06 0.0
24 6 1 482.62 69.55 21.03 180.0
26 6 1 344.54 65.55 19.85 0.0
28 6 1 56.57 52.29 2.18 180.0
30 6 1 1798.09 104.49 41.27 180.0
32 6 1 112.83 65.18 13.71 0.0
34 6 1 8434.87 391.15 86.61 0.0
36 6 1 170.96 78.67 12.68 180.0
38 6 1 67.24 137.71 10.86 0.0
40 6 1 41.11 155.83 12.43 180.0
-39 7 1 101.13 104.68 9.51 0.0
-37 7 1 19.19 131.33 5.79 0.0
-35 7 1 692.51 98.31 27.19 180.0
-33 7 1 84.24 54.55 10.62 0.0
-31 7 1 6010.66 257.06 75.96 0.0
-29 7 1 624.31 93.12 23.99 180.0
-27 7 1 9650.60 358.36 88.04 180.0
-25 7 1 1090.14 93.04 30.75 0.0
-23 7 1 1969.13 110.23 48.16 0.0
-21 7 1 626.84 56.51 26.10 180.0
-19 7 1 822.87 81.77 24.76 180.0
-17 7 1 38.60 33.65 4.74 0.0
-15 7 1 1896.50 83.54 43.37 0.0
-13 7 1 43.84 24.34 6.35 0.0
-11 7 1 359.23 44.56 17.09 0.0
-9 7 1 329.23 50.33 18.24 180.0
-7 7 1 1866.97 84.56 47.05 180.0
-5 7 1 238.00 62.17 15.76 0.0
-1 7 1 113.59 27.84 8.84 0.0
1 7 1 343.71 57.49 18.90 0.0
3 7 1 884.40 104.44 30.40 0.0
5 7 1 324.40 59.06 17.10 0.0
7 7 1 179.95 23.91 11.34 180.0
9 7 1 19419.79 536.17 133.00 180.0
11 7 1 75.45 24.52 5.97 0.0
13 7 1 751.94 49.25 22.59 180.0
15 7 1 224.66 30.57 14.82 0.0
17 7 1 6632.64 246.34 75.80 180.0
19 7 1 388.98 51.34 18.65 180.0
21 7 1 817.69 64.42 32.62 0.0
23 7 1 75.62 35.44 1.19 0.0
25 7 1 2790.13 147.40 45.68 180.0
27 7 1 711.04 71.19 26.62 0.0
29 7 1 525.25 132.34 25.64 180.0
31 7 1 140.03 59.12 9.52 180.0
33 7 1 0.00 278.75 0.62 180.0
35 7 1 0.00 210.07 9.13 180.0
37 7 1 61.29 80.59 9.29 0.0
-36 8 1 3246.53 263.30 56.01 0.0
-34 8 1 0.00 123.79 13.78 0.0
-32 8 1 189.39 140.77 9.02 0.0
-30 8 1 0.00 76.99 7.78 180.0
-28 8 1 399.70 71.49 21.86 180.0
-26 8 1 0.93 67.88 1.92 180.0
-24 8 1 2615.60 132.01 50.34 0.0
-22 8 1 22.57 36.54 2.45 0.0
-20 8 1 564.71 85.92 24.53 180.0
-18 8 1 1328.13 68.33 35.56 180.0
-16 8 1 3931.54 131.10 60.88 0.0
-14 8 1 2610.73 111.63 49.75 0.0
-12 8 1 321.65 50.95 17.43 180.0
-10 8 1 724.30 56.04 26.08 180.0
-8 8 1 5506.22 242.02 72.40 0.0
-6 8 1 5510.33 265.14 70.30 0.0
2 8 1 1053.99 86.38 33.42 180.0
4 8 1 1145.07 82.70 33.35 180.0
6 8 1 1581.09 108.24 39.51 180.0
8 8 1 7.72 33.87 1.84 0.0
10 8 1 3016.66 223.99 75.69 180.0
12 8 1 5941.51 226.73 75.39 0.0
14 8 1 2620.79 113.93 52.54 0.0
16 8 1 151.68 32.84 14.02 180.0
18 8 1 556.59 45.07 27.14 180.0
20 8 1 16.39 25.86 5.91 0.0
22 8 1 2627.11 130.44 51.14 0.0
24 8 1 287.10 45.70 12.14 0.0
26 8 1 0.00 40.66 0.37 0.0
28 8 1 2077.65 166.17 47.80 180.0
30 8 1 174.72 89.32 13.28 180.0
32 8 1 0.00 160.33 0.45 0.0
34 8 1 209.23 88.11 12.13 0.0
-31 9 1 140.92 441.40 5.66 180.0
-29 9 1 28.03 87.18 0.95 180.0
-27 9 1 240.90 113.53 11.58 180.0
-25 9 1 0.00 64.64 0.28 180.0
-23 9 1 1373.93 117.18 35.22 0.0
-21 9 1 234.03 38.79 12.20 0.0
-19 9 1 50.66 24.91 8.80 0.0
-17 9 1 563.73 43.64 23.59 180.0
-15 9 1 230.86 60.46 11.68 180.0
-13 9 1 0.00 147.67 1.55 180.0
-11 9 1 332.55 143.28 13.15 180.0
-9 9 1 94.55 249.29 10.90 0.0
5 9 1 630.27 88.55 23.81 180.0
7 9 1 458.48 98.11 22.01 0.0
9 9 1 1089.42 78.93 31.52 180.0
11 9 1 0.00 46.94 5.07 0.0
13 9 1 1854.03 114.94 40.82 180.0
15 9 1 202.50 22.55 14.88 0.0
17 9 1 1462.85 79.88 39.80 180.0
19 9 1 25.33 22.58 0.63 180.0
21 9 1 406.69 56.99 17.60 180.0
23 9 1 10.34 49.26 4.52 0.0
25 9 1 194.00 79.27 15.41 0.0
27 9 1 145.20 66.85 11.11 0.0
29 9 1 1554.11 167.04 36.92 180.0
31 9 1 123.54 191.69 7.33 180.0
-22 10 1 324.03 136.23 17.72 0.0
-20 10 1 170.20 352.88 15.35 180.0
-18 10 1 0.00 187.37 0.73 180.0
-16 10 1 87.16 57.97 8.93 0.0
-14 10 1 440.79 118.49 22.42 180.0
-12 10 1 1942.69 192.48 48.32 0.0
-10 10 1 1635.97 143.93 40.01 0.0
-8 10 1 1351.33 215.20 33.49 180.0
-6 10 1 0.00 126.29 6.19 0.0
6 10 1 519.69 155.04 22.91 180.0
8 10 1 288.96 179.95 11.09 180.0
12 10 1 296.02 46.93 15.56 0.0
14 10 1 226.22 64.05 16.78 0.0
16 10 1 254.54 82.82 19.53 0.0
18 10 1 253.85 199.56 21.38 0.0
20 10 1 0.00 80.62 1.43 180.0
22 10 1 0.00 79.81 5.87 180.0
24 10 1 285.99 122.38 19.98 180.0
26 10 1 2322.02 326.42 42.69 0.0
-9 11 1 0.00 168.95 3.76 180.0
-7 11 1 949.18 354.68 39.70 180.0
5 11 1 0.00 501.04 20.62 0.0
-48 0 2 0.00 177.90 0.23 180.0
-46 0 2 663.51 189.81 20.21 0.0
-42 0 2 136.97 167.68 6.58 180.0
-40 0 2 0.00 127.53 3.14 180.0
-38 0 2 464.12 120.69 24.32 0.0
-36 0 2 13.73 83.65 12.52 180.0
-34 0 2 1469.59 187.65 33.25 0.0
-32 0 2 1105.07 140.17 33.01 0.0
-30 0 2 6602.87 283.46 80.84 0.0
-28 0 2 919.98 80.58 28.03 0.0
-26 0 2 55503.05 1773.53 220.57 0.0
-24 0 2 539.26 78.22 22.37 180.0
-22 0 2 4102.81 177.56 58.59 180.0
-20 0 2 0.00 53.83 0.94 0.0
-18 0 2 2040.19 112.20 36.09 180.0
-16 0 2 57.67 40.00 2.63 180.0
-14 0 2 1917.64 112.66 43.47 180.0
-12 0 2 49.47 42.18 13.96 180.0
-10 0 2 157251.06 3768.33 339.81 180.0
-8 0 2 243.49 36.94 16.57 180.0
-6 0 2 107433.52 16431.44 479.59 0.0
4 0 2 4720.76 172.15 81.63 0.0
6 0 2 457092.03 18269.71 509.03 180.0
8 0 2 752.20 75.00 23.67 180.0
10 0 2 1218.15 101.26 21.46 0.0
12 0 2 161.36 46.25 10.07 0.0
14 0 2 1435.06 95.04 35.33 0.0
16 0 2 168.40 52.94 14.94 180.0
18 0 2 18340.46 886.14 121.84 0.0
20 0 2 820.08 97.79 27.79 0.0
22 0 2 7297.77 444.14 80.13 180.0
24 0 2 37.90 114.28 6.61 180.0
26 0 2 383.35 83.90 20.27 0.0
28 0 2 601.65 96.29 26.04 0.0
30 0 2 6772.06 525.33 86.22 180.0
32 0 2 226.87 151.35 13.32 180.0
34 0 2 0.00 178.20 2.03 180.0
36 0 2 420.60 381.82 9.82 0.0
38 0 2 1109.70 250.00 28.78 180.0
42 0 2 1689.09 206.77 44.27 180.0
44 0 2 33.28 165.55 2.71 180.0
-47 1 2 46.65 138.30 13.02 180.0
-45 1 2 0.00 157.14 0.84 0.0
-43 1 2 575.41 149.17 20.39 0.0
-41 1 2 391.50 166.74 14.28 0.0
-39 1 2 184.39 85.58 15.84 180.0
-37 1 2 1874.98 159.93 43.79 180.0
-35 1 2 2270.24 168.76 44.32 0.0
-33 1 2 6789.16 236.19 81.61 180.0
-31 1 2 7066.99 221.57 87.58 0.0
-29 1 2 1166.75 103.12 35.20 180.0
-27 1 2 184.62 49.11 16.19 0.0
-25 1 2 3395.46 141.41 63.80 180.0
-23 1 2 993.37 63.07 36.09 0.0
-21 1 2 431.13 37.70 23.21 180.0
-19 1 2 465.76 39.50 17.79 180.0
-17 1 2 7085.86 160.67 92.43 180.0
-15 1 2 15767.24 322.83 127.07 0.0
-13 1 2 3534.86 98.01 53.95 0.0
-11 1 2 756.85 34.07 30.72 180.0
-9 1 2 22109.55 421.52 156.24 180.0
-7 1 2 33928.13 978.93 185.00 0.0
-5 1 2 13510.64 1224.95 150.35 0.0
3 1 2 75334.82 4830.65 247.04 180.0
5 1 2 88077.52 1827.62 269.47 0.0
7 1 2 50894.10 1300.56 221.53 0.0
9 1 2 96.87 27.48 10.75 0.0
11 1 2 816.14 47.82 24.70 0.0
13 1 2 5838.53 206.61 87.11 0.0
15 1 2 13528.95 384.71 109.34 0.0
17 1 2 0.00 52.08 6.86 0.0
19 1 2 9542.98 334.42 85.10 0.0
21 1 2 101.54 48.31 11.33 0.0
23 1 2 240.13 52.33 11.62 0.0
25 1 2 319.71 57.63 14.69 0.0
27 1 2 1354.63 102.61 36.57 180.0
29 1 2 1064.27 78.53 29.91 0.0
31 1 2 1050.49 105.36 34.77 0.0
33 1 2 8.74 51.78 3.75 0.0
35 1 2 864.37 209.00 27.19 180.0
37 1 2 127.25 120.77 10.62 0.0
39 1 2 0.00 79.00 1.61 180.0
41 1 2 55.83 80.66 9.64 180.0
43 1 2 132.10 146.51 7.11 0.0
45 1 2 13.67 141.88 7.98 180.0
-46 2 2 199.72 202.84 15.57 180.0
-44 2 2 276.52 386.77 17.44 0.0
-42 2 2 7654.57 666.89 77.48 0.0
-40 2 2 175.30 101.33 17.16 180.0
-38 2 2 0.00 123.84 0.08 0.0
-36 2 2 0.00 54.75 0.98 180.0
-34 2 2 4034.78 190.34 64.66 180.0
-32 2 2 371.20 76.88 16.89 0.0
-30 2 2 1090.16 80.58 26.77 0.0
-28 2 2 84.82 43.68 7.22 0.0
-26 2 2 7545.66 226.22 78.38 0.0
-24 2 2 195.55 39.80 15.75 180.0
-22 2 2 536.91 48.48 23.34 0.0
-20 2 2 115.61 30.82 11.08 180.0
-18 2 2 15807.77 414.67 122.06 180.0
-16 2 2 161.00 84.98 8.38 0.0
-14 2 2 13936.58 319.71 125.23 0.0
-12 2 2 286.47 47.89 17.79 180.0
-10 2 2 49047.02 896.84 213.10 180.0
-8 2 2 922.15 60.29 31.67 0.0
-6 2 2 2829.32 60.24 52.04 180.0
-4 2 2 199.55 14.26 14.37 180.0
-2 2 2 72829.23 6448.09 259.42 0.0
0 2 2 1136.31 125.11 40.46 0.0
2 2 2 16401.43 2226.30 511.12 180.0
4 2 2 531.79 34.20 25.28 0.0
6 2 2 9526.83 212.98 93.42 0.0
8 2 2 60.33 28.52 6.27 180.0
10 2 2 953.60 71.10 30.94 180.0
12 2 2 1626.03 75.26 40.21 180.0
14 2 2 22335.17 640.29 140.94 0.0
16 2 2 1115.99 72.11 30.94 0.0
18 2 2 3887.11 151.14 60.53 180.0
20 2 2 196.44 53.04 12.65 180.0
22 2 2 3518.31 140.61 60.97 0.0
24 2 2 581.39 81.09 26.21 0.0
26 2 2 2724.56 189.94 51.04 180.0
28 2 2 152.44 49.65 8.77 180.0
30 2 2 232.40 61.34 19.73 0.0
32 2 2 0.00 55.45 6.53 0.0
34 2 2 32.43 95.03 2.30 0.0
36 2 2 201.12 94.20 3.40 0.0
38 2 2 33.92 87.62 13.41 0.0
40 2 2 449.66 120.07 17.26 0.0
42 2 2 1450.56 192.51 39.54 180.0
44 2 2 0.00 119.74 8.11 0.0
-45 3 2 0.00 134.84 7.84 0.0
-43 3 2 1583.53 263.20 39.83 180.0
-41 3 2 244.24 119.12 18.27 180.0
-39 3 2 409.46 124.48 21.71 0.0
-37 3 2 114.46 75.09 11.07 180.0
-35 3 2 3058.87 199.16 57.98 0.0
-33 3 2 190.15 72.83 14.59 0.0
-31 3 2 33.25 52.44 2.42 0.0
-29 3 2 5428.35 199.08 71.43 180.0
-27 3 2 6536.36 214.30 84.74 0.0
-25 3 2 1961.10 103.85 43.30 0.0
-23 3 2 284.24 55.02 7.16 180.0
-21 3 2 714.77 65.08 29.89 180.0
-19 3 2 58.88 42.43 0.47 180.0
-17 3 2 1786.43 71.78 42.60 180.0
-15 3 2 2951.67 118.70 53.25 180.0
-13 3 2 3456.04 93.83 57.44 180.0
-11 3 2 1529.27 53.90 44.65 180.0
-9 3 2 28.32 17.36 3.94 180.0
-7 3 2 263.35 23.02 13.03 0.0
-5 3 2 25214.17 732.85 166.77 0.0
-3 3 2 174927.80 3827.47 367.08 180.0
-1 3 2 11224.10 476.52 112.58 180.0
1 3 2 2061.92 134.10 50.40 180.0
3 3 2 779.04 35.12 33.72 0.0
5 3 2 1412.62 50.88 35.74 0.0
7 3 2 7235.36 178.23 87.78 0.0
9 3 2 1906.50 76.49 43.59 180.0
11 3 2 2293.56 91.69 52.80 180.0
13 3 2 1509.82 94.44 40.98 0.0
15 3 2 189.34 52.74 15.12 180.0
17 3 2 5573.02 178.65 72.35 0.0
19 3 2 2006.77 150.67 37.43 0.0
21 3 2 44.17 53.73 2.81 0.0
23 3 2 1237.51 90.15 36.53 180.0
25 3 2 501.66 65.61 25.36 0.0
27 3 2 100.33 52.19 9.84 180.0
29 3 2 151.12 81.43 10.77 0.0
31 3 2 564.83 66.38 20.86 0.0
33 3 2 49.80 61.71 8.89 0.0
35 3 2 731.46 131.42 26.93 0.0
37 3 2 0.00 131.54 9.50 180.0
39 3 2 843.03 137.36 30.91 180.0
41 3 2 16.34 118.14 7.59 0.0
43 3 2 163.94 211.31 10.06 0.0
-44 4 2 91.19 165.09 14.36 0.0
-40 4 2 136.11 81.51 14.51 180.0
-38 4 2 703.31 122.74 28.81 180.0
-36 4 2 0.00 62.96 0.98 180.0
-34 4 2 550.23 94.80 24.58 180.0
-32 4 2 341.31 68.24 20.76 0.0
-30 4 2 451.24 60.58 21.75 180.0
-28 4 2 40.03 43.84 5.76 0.0
-26 4 2 4052.73 150.92 66.31 180.0
-24 4 2 428.05 56.92 19.69 180.0
-22 4 2 547.34 51.57 24.30 180.0
-20 4 2 92.43 34.08 7.49 0.0
-18 4 2 1167.67 64.53 38.47 180.0
-16 4 2 122.84 25.30 11.48 0.0
-14 4 2 7772.09 205.37 82.84 180.0
-12 4 2 13.77 28.39 0.56 180.0
-10 4 2 6909.15 161.16 82.59 180.0
-8 4 2 69.42 16.86 8.30 180.0
-6 4 2 26023.79 607.35 157.18 0.0
-4 4 2 237.76 25.73 14.71 180.0
-2 4 2 32149.65 1121.09 173.16 180.0
0 4 2 1187.61 51.30 33.39 0.0
2 4 2 11905.74 236.83 108.79 0.0
4 4 2 1524.42 60.45 41.00 180.0
6 4 2 8156.61 198.03 90.22 180.0
8 4 2 525.44 33.23 22.04 180.0
10 4 2 599.15 48.17 20.73 180.0
12 4 2 80.94 31.25 9.14 180.0
14 4 2 13078.91 364.33 115.34 0.0
16 4 2 105.24 34.21 7.69 180.0
18 4 2 8405.37 259.34 90.54 0.0
20 4 2 551.86 60.26 21.34 0.0
22 4 2 1278.86 108.10 29.96 180.0
24 4 2 264.81 59.39 16.49 180.0
26 4 2 2588.39 133.78 50.36 0.0
28 4 2 21.05 51.84 9.03 180.0
30 4 2 8974.20 388.28 92.31 0.0
32 4 2 141.26 85.97 8.03 0.0
34 4 2 1043.93 90.11 32.26 180.0
36 4 2 565.95 142.32 19.01 180.0
38 4 2 19.34 122.98 0.89 0.0
40 4 2 0.00 107.58 4.93 0.0
42 4 2 735.51 132.11 23.97 0.0
-43 5 2 763.51 188.21 24.71 180.0
-41 5 2 0.00 429.46 6.93 0.0
-39 5 2 378.66 115.54 23.50 0.0
-37 5 2 806.22 108.14 27.62 0.0
-35 5 2 244.98 75.96 20.30 180.0
-33 5 2 435.42 83.92 19.71 180.0
-31 5 2 774.93 76.43 27.61 180.0
-29 5 2 67.75 86.41 8.88 0.0
-27 5 2 76.24 56.96 9.81 0.0
-25 5 2 1507.87 91.12 36.92 180.0
-23 5 2 243.75 38.87 15.84 0.0
-21 5 2 14.87 38.82 6.59 180.0
-19 5 2 110.01 34.78 6.35 180.0
-17 5 2 46.42 25.75 5.95 0.0
-15 5 2 122.46 40.44 1.52 0.0
-13 5 2 304.83 31.93 17.93 0.0
-11 5 2 1399.47 50.88 42.70 180.0
-9 5 2 3862.37 81.59 63.14 0.0
-7 5 2 35930.13 834.17 186.21 180.0
-5 5 2 994.34 47.14 31.32 0.0
-3 5 2 20049.59 625.62 142.26 180.0
-1 5 2 579.78 28.34 23.70 180.0
1 5 2 6250.90 171.35 84.72 180.0
3 5 2 46.34 29.39 6.32 180.0
5 5 2 1912.92 61.58 43.26 180.0
7 5 2 917.76 70.94 24.43 0.0
9 5 2 191.66 27.91 11.87 180.0
11 5 2 298.79 39.91 13.95 0.0
13 5 2 256.55 40.88 13.93 180.0
15 5 2 5679.51 231.55 74.74 180.0
17 5 2 43.99 39.50 2.49 180.0
19 5 2 26.31 37.72 2.70 180.0
21 5 2 184.42 42.29 13.09 0.0
23 5 2 1043.15 78.51 31.02 180.0
25 5 2 1803.78 102.06 41.78 0.0
27 5 2 305.83 77.96 16.34 180.0
29 5 2 592.52 110.82 24.82 0.0
31 5 2 8298.92 479.62 88.43 0.0
33 5 2 46.72 84.36 8.44 180.0
35 5 2 218.28 101.06 16.89 0.0
37 5 2 286.76 128.87 11.75 0.0
39 5 2 192.53 106.21 7.15 0.0
41 5 2 239.16 117.18 13.09 180.0
-42 6 2 83.18 82.24 1.92 0.0
-40 6 2 71.14 67.69 4.73 0.0
-38 6 2 0.00 103.50 8.37 0.0
-36 6 2 157.06 64.52 10.52 180.0
-34 6 2 3941.37 209.48 59.43 180.0
-32 6 2 1406.57 95.46 37.45 0.0
-30 6 2 3556.44 189.10 57.63 180.0
-28 6 2 14.23 135.59 8.36 180.0
-26 6 2 2115.30 113.20 46.40 0.0
-24 6 2 230.09 49.41 14.58 0.0
-22 6 2 5044.83 172.31 69.01 180.0
-20 6 2 703.95 62.79 23.78 0.0
-18 6 2 47.73 31.10 9.50 0.0
-16 6 2 38.21 26.53 4.87 180.0
-14 6 2 54.42 32.13 3.46 180.0
-12 6 2 218.91 43.70 17.34 0.0
-10 6 2 5592.82 103.07 67.98 180.0
-8 6 2 13.78 19.32 4.45 0.0
-6 6 2 907.32 40.36 27.27 180.0
-4 6 2 86.32 36.96 2.40 0.0
-2 6 2 5591.34 202.52 72.46 180.0
0 6 2 1631.99 80.49 41.26 180.0
2 6 2 528.25 66.26 21.11 180.0
4 6 2 1301.44 66.96 33.76 0.0
6 6 2 2598.74 81.66 52.74 0.0
8 6 2 809.72 38.09 27.33 180.0
10 6 2 3625.82 106.87 59.51 0.0
12 6 2 7.58 29.07 2.89 0.0
14 6 2 595.48 50.02 22.73 0.0
16 6 2 85.94 31.32 8.71 180.0
18 6 2 19.78 38.04 1.01 180.0
20 6 2 0.00 98.05 4.97 180.0
22 6 2 2098.35 118.40 46.97 0.0
24 6 2 11.72 67.12 0.31 0.0
26 6 2 96.35 73.36 10.26 0.0
28 6 2 1696.25 126.42 39.35 180.0
30 6 2 1731.20 126.24 41.17 0.0
32 6 2 0.00 91.62 11.92 0.0
34 6 2 971.25 86.87 29.06 0.0
36 6 2 158.10 80.35 15.51 180.0
38 6 2 1025.10 252.91 30.45 0.0
-39 7 2 0.00 86.22 1.46 180.0
-37 7 2 326.22 113.88 14.33 180.0
-35 7 2 111.11 82.76 9.83 180.0
-33 7 2 850.01 86.02 31.12 0.0
-31 7 2 0.00 52.71 7.15 0.0
-29 7 2 54.66 57.17 7.06 180.0
-27 7 2 3638.46 181.44 59.58 180.0
-25 7 2 9.40 42.40 0.80 0.0
-23 7 2 11.37 32.47 3.02 0.0
-21 7 2 40.34 30.01 1.56 180.0
-19 7 2 104.53 36.95 11.10 180.0
-17 7 2 33.43 21.78 2.86 180.0
-15 7 2 26.52 31.57 7.38 180.0
-13 7 2 131.92 18.05 11.27 0.0
-11 7 2 83.66 24.80 10.37 180.0
-9 7 2 474.14 30.69 22.49 180.0
-7 7 2 1143.85 45.82 28.67 0.0
-5 7 2 7298.67 382.92 85.47 0.0
-3 7 2 8826.09 354.97 98.35 180.0
-1 7 2 206.07 43.50 11.50 180.0
1 7 2 160.67 21.35 14.48 180.0
3 7 2 131.90 21.80 11.58 0.0
5 7 2 753.98 50.45 30.32 180.0
7 7 2 28.57 19.07 3.95 180.0
9 7 2 6299.01 193.43 78.19 180.0
11 7 2 1450.58 79.82 37.70 180.0
13 7 2 494.73 51.20 23.17 0.0
15 7 2 258.10 53.60 9.09 0.0
17 7 2 226.08 50.61 15.07 180.0
19 7 2 1310.83 114.63 33.30 180.0
21 7 2 901.88 80.31 29.16 0.0
23 7 2 6385.84 295.57 77.47 0.0
25 7 2 155.79 67.47 12.18 180.0
27 7 2 969.85 115.88 31.17 180.0
29 7 2 667.27 71.49 25.75 0.0
31 7 2 7049.34 368.33 82.75 0.0
33 7 2 924.96 137.81 28.83 180.0
35 7 2 9.17 88.38 0.22 0.0
37 7 2 45.88 85.81 9.17 180.0
-36 8 2 0.00 80.19 8.36 180.0
-34 8 2 1198.10 125.79 35.93 180.0
-32 8 2 397.72 100.87 19.61 0.0
-30 8 2 132.42 58.46 8.73 0.0
-28 8 2 248.77 106.01 18.16 0.0
-26 8 2 0.00 41.52 4.35 0.0
-24 8 2 101.70 55.55 4.65 180.0
-22 8 2 203.66 55.68 16.88 180.0
-20 8 2 174.26 39.57 11.18 0.0
-18 8 2 1450.40 74.73 37.41 0.0
-16 8 2 700.15 42.77 24.11 0.0
-14 8 2 3238.25 171.18 55.17 0.0
-12 8 2 4.58 19.23 0.70 180.0
-10 8 2 3335.30 126.74 54.88 180.0
-8 8 2 4.15 5.77 3.06 180.0
-6 8 2 3135.34 276.87 53.96 180.0
-4 8 2 53.94 10.55 6.75 0.0
-2 8 2 1218.71 187.60 39.10 0.0
0 8 2 279.17 42.11 17.17 0.0
2 8 2 500.94 84.14 22.48 180.0
4 8 2 26.25 50.16 8.32 180.0
6 8 2 3352.99 182.63 56.96 180.0
8 8 2 551.40 33.96 23.54 180.0
10 8 2 6976.98 235.42 81.07 0.0
12 8 2 88.55 45.12 10.69 0.0
14 8 2 86.95 35.70 8.17 0.0
16 8 2 120.55 31.29 11.30 0.0
18 8 2 1318.65 69.15 34.70 180.0
20 8 2 269.04 43.74 15.72 180.0
22 8 2 30.66 46.18 3.85 0.0
24 8 2 0.00 84.71 0.17 180.0
26 8 2 1838.08 106.89 40.41 0.0
28 8 2 10.00 79.65 6.59 0.0
30 8 2 0.00 79.40 0.30 0.0
32 8 2 983.04 162.27 29.56 180.0
34 8 2 1529.23 183.40 36.06 0.0
-33 9 2 0.00 148.28 7.83 180.0
-31 9 2 0.00 301.24 13.46 180.0
-29 9 2 0.00 125.32 5.60 180.0
-27 9 2 52.52 138.05 0.67 0.0
-25 9 2 119.84 55.66 14.27 0.0
-23 9 2 39.23 33.13 3.80 180.0
-21 9 2 60.83 34.52 6.75 180.0
-19 9 2 969.95 76.48 32.94 0.0
-17 9 2 627.59 165.79 24.75 0.0
-15 9 2 1424.34 80.61 36.96 180.0
-13 9 2 58.56 62.57 4.37 0.0
-11 9 2 772.21 183.58 32.51 0.0
-9 9 2 158.60 46.78 14.07 0.0
1 9 2 84.46 19.51 12.30 180.0
3 9 2 81.65 30.43 6.71 180.0
5 9 2 0.00 45.77 1.83 180.0
7 9 2 95.01 136.23 16.91 0.0
9 9 2 31.21 30.73 0.73 180.0
11 9 2 834.98 81.89 27.84 0.0
13 9 2 2919.77 108.98 51.55 180.0
15 9 2 1079.66 73.91 34.13 180.0
17 9 2 13.11 26.03 1.42 0.0
19 9 2 6620.94 247.80 78.44 0.0
21 9 2 428.73 102.92 21.59 180.0
23 9 2 1019.90 99.49 30.24 180.0
25 9 2 513.96 117.06 24.42 0.0
27 9 2 242.35 107.45 18.41 0.0
29 9 2 1188.07 301.03 36.71 180.0
-24 10 2 0.00 122.42 3.80 0.0
-22 10 2 102.82 135.86 6.81 180.0
-20 10 2 0.00 274.40 14.02 0.0
-18 10 2 0.00 234.44 8.16 180.0
-16 10 2 25.43 69.49 6.30 180.0
-14 10 2 324.36 100.40 17.35 0.0
-12 10 2 192.29 153.33 16.25 0.0
-10 10 2 1090.41 133.49 31.56 0.0
-8 10 2 0.00 284.90 2.33 180.0
6 10 2 163.46 184.45 7.12 180.0
8 10 2 355.57 70.14 15.94 180.0
10 10 2 270.94 71.62 16.60 180.0
12 10 2 10.11 37.87 4.97 0.0
14 10 2 0.00 71.33 4.48 180.0
16 10 2 0.00 138.01 6.57 0.0
18 10 2 166.57 62.75 15.04 180.0
20 10 2 226.33 113.06 5.13 180.0
22 10 2 3243.16 470.14 52.01 0.0
24 10 2 469.84 179.89 21.10 0.0
26 10 2 0.00 107.45 7.96 180.0
-9 11 2 132.59 199.86 0.65 0.0
-7 11 2 19.58 471.17 8.36 0.0
3 11 2 105.88 214.83 13.52 0.0
5 11 2 54.93 212.94 1.60 0.0
-47 1 3 19.35 174.72 0.81 0.0
-45 1 3 699.94 203.58 29.44 180.0
-43 1 3 188.43 118.78 6.21 0.0
-41 1 3 1064.23 259.57 23.58 0.0
-39 1 3 125.11 78.77 6.79 180.0
-37 1 3 327.60 81.07 11.43 0.0
-35 1 3 557.89 98.24 20.83 180.0
-33 1 3 4776.03 251.49 71.56 180.0
-31 1 3 108.80 66.24 3.24 0.0
-29 1 3 2665.62 104.52 51.38 180.0
-27 1 3 777.79 91.21 27.85 180.0
-25 1 3 548.89 49.12 20.69 180.0
-23 1 3 37.33 31.36 2.82 0.0
-21 1 3 10256.31 263.47 99.75 0.0
-19 1 3 587.94 58.56 24.63 180.0
-17 1 3 4857.39 144.22 70.67 180.0
-15 1 3 338.38 131.93 5.97 180.0
-13 1 3 16648.96 287.57 131.73 0.0
-11 1 3 7.77 20.96 1.19 180.0
-9 1 3 3530.74 120.68 62.26 0.0
-7 1 3 185.86 26.15 13.92 180.0
-5 1 3 332.53 34.30 19.51 0.0
-3 1 3 0.54 20.29 5.24 0.0
-1 1 3 151.81 52.72 19.22 0.0
1 1 3 450.77 78.87 18.00 0.0
3 1 3 53976.94 1171.03 218.75 180.0
5 1 3 2796.44 117.38 54.09 180.0
7 1 3 178343.78 4102.76 361.99 0.0
9 1 3 4028.07 123.77 65.07 0.0
11 1 3 10171.72 292.21 101.96 180.0
13 1 3 690.49 60.76 27.96 180.0
15 1 3 80844.20 2072.42 259.95 0.0
17 1 3 3483.66 148.38 60.43 0.0
19 1 3 1159.90 92.17 30.56 180.0
21 1 3 101.77 48.92 5.67 0.0
23 1 3 1998.54 151.28 50.21 0.0
25 1 3 549.78 86.76 19.58 0.0
27 1 3 163.19 86.43 6.52 180.0
29 1 3 205.43 62.27 17.51 0.0
31 1 3 7545.43 529.85 82.59 180.0
33 1 3 781.19 115.71 29.28 180.0
35 1 3 1904.28 223.64 51.59 0.0
37 1 3 168.27 187.11 17.44 0.0
39 1 3 338.35 221.86 15.61 180.0
41 1 3 340.75 108.91 18.32 180.0
43 1 3 255.79 133.64 16.98 0.0
-46 2 3 0.00 133.55 10.75 0.0
-44 2 3 87.27 139.62 7.04 0.0
-42 2 3 265.66 146.40 12.54 180.0
-40 2 3 123.13 99.53 1.38 0.0
-38 2 3 58.59 112.28 22.04 0.0
-36 2 3 311.79 62.84 19.58 180.0
-34 2 3 1187.21 136.12 36.15 0.0
-32 2 3 290.78 64.75 14.17 180.0
-30 2 3 6629.87 279.95 82.46 0.0
-28 2 3 0.00 57.54 4.84 180.0
-26 2 3 8213.32 241.72 88.00 0.0
-24 2 3 594.16 59.37 16.81 0.0
-22 2 3 1314.04 64.88 31.00 180.0
-20 2 3 1720.60 77.81 39.86 180.0
-18 2 3 613.72 74.95 20.54 180.0
-16 2 3 3193.69 93.69 52.53 180.0
-14 2 3 226.33 89.48 2.92 180.0
-12 2 3 3726.03 87.07 62.59 180.0
-10 2 3 748.28 39.43 27.86 0.0
-8 2 3 14891.84 240.91 131.94 0.0
-6 2 3 1801.97 48.16 48.42 180.0
-4 2 3 1530.08 51.69 39.40 180.0
-2 2 3 183751.16 4060.01 365.93 0.0
0 2 3 383187.97 9135.52 478.92 0.0
2 2 3 29251.10 625.19 168.60 180.0
4 2 3 5186.68 97.08 76.60 180.0
6 2 3 830.19 96.67 33.65 0.0
8 2 3 2044.05 74.53 44.15 180.0
10 2 3 2524.70 99.61 51.89 0.0
12 2 3 2742.94 106.61 55.04 180.0
14 2 3 383.73 59.03 18.06 180.0
16 2 3 8077.49 255.63 92.21 180.0
18 2 3 111.94 53.31 8.50 180.0
20 2 3 4231.06 205.11 68.24 180.0
22 2 3 40.30 46.15 3.52 0.0
24 2 3 1312.17 100.70 37.30 180.0
26 2 3 0.00 49.43 0.65 0.0
28 2 3 6724.01 348.80 79.29 0.0
30 2 3 867.42 123.20 30.02 180.0
32 2 3 694.52 133.97 31.23 180.0
34 2 3 0.00 72.00 4.42 0.0
36 2 3 1380.33 223.07 33.20 0.0
38 2 3 0.00 77.44 1.15 180.0
40 2 3 275.33 134.35 16.38 0.0
42 2 3 99.56 115.37 2.26 180.0
-47 3 3 123.43 106.49 1.37 0.0
-45 3 3 411.21 227.63 21.24 0.0
-43 3 3 217.12 125.34 8.73 0.0
-41 3 3 174.37 114.10 8.35 0.0
-39 3 3 235.25 87.25 13.77 180.0
-37 3 3 2331.35 192.56 50.42 180.0
-35 3 3 159.89 107.71 12.48 180.0
-33 3 3 14675.26 511.89 119.48 180.0
-31 3 3 384.00 71.24 17.80 180.0
-29 3 3 2766.03 119.63 52.90 0.0
-27 3 3 47.91 43.72 6.60 180.0
-25 3 3 62.65 36.03 4.43 0.0
-23 3 3 367.85 53.03 20.16 180.0
-21 3 3 2678.74 100.13 49.19 180.0
-19 3 3 1156.69 56.24 33.00 180.0
-17 3 3 6940.37 164.70 80.09 0.0
-15 3 3 612.80 45.19 22.07 180.0
-13 3 3 53.93 26.79 1.51 0.0
-11 3 3 447.72 37.48 19.05 180.0
-9 3 3 50710.57 1107.88 221.31 180.0
-7 3 3 141.75 16.93 14.61 0.0
-5 3 3 70271.54 1433.90 248.20 0.0
-3 3 3 451.39 23.47 22.60 180.0
-1 3 3 73321.98 1227.79 259.45 0.0
1 3 3 23.85 15.38 5.15 180.0
3 3 3 2093.96 55.37 48.80 0.0
5 3 3 2209.46 64.11 48.60 0.0
7 3 3 81.26 19.64 6.86 0.0
9 3 3 159.34 31.70 11.67 180.0
11 3 3 9532.98 248.62 96.17 0.0
13 3 3 400.29 46.75 20.58 0.0
15 3 3 4116.68 160.01 63.84 0.0
17 3 3 274.08 63.69 15.09 0.0
19 3 3 29852.33 904.41 158.02 0.0
21 3 3 3067.67 141.20 51.22 0.0
23 3 3 1385.94 93.18 31.57 180.0
25 3 3 116.05 49.96 6.80 0.0
27 3 3 646.81 70.81 24.47 180.0
29 3 3 151.06 69.00 8.80 0.0
31 3 3 814.24 86.33 25.78 180.0
33 3 3 82.49 81.92 5.85 0.0
35 3 3 1831.63 210.24 43.20 180.0
37 3 3 202.73 146.68 13.50 180.0
39 3 3 29.72 133.19 1.57 0.0
41 3 3 292.38 114.88 7.94 0.0
43 3 3 0.00 661.40 9.67 0.0
-46 4 3 0.00 134.91 6.03 180.0
-44 4 3 63.72 181.76 17.54 180.0
-42 4 3 1108.12 209.34 32.19 0.0
-40 4 3 26.35 89.01 1.33 0.0
-38 4 3 0.00 92.98 2.42 0.0
-36 4 3 130.49 77.65 12.09 0.0
-34 4 3 1247.11 102.50 32.28 0.0
-32 4 3 451.86 89.41 19.75 180.0
-30 4 3 1224.53 85.14 31.34 0.0
-28 4 3 284.41 58.45 17.80 180.0
-26 4 3 811.73 79.79 26.73 0.0
-24 4 3 226.36 39.61 16.27 0.0
-22 4 3 43.26 33.21 4.30 0.0
-20 4 3 279.16 54.32 20.07 180.0
-18 4 3 1646.25 61.52 39.99 180.0
-16 4 3 11793.69 299.26 106.72 180.0
-14 4 3 4811.08 113.65 65.92 0.0
-12 4 3 1354.40 51.25 38.82 0.0
-10 4 3 591.87 33.41 19.90 0.0
-8 4 3 4045.90 120.37 62.38 180.0
-6 4 3 42038.07 929.00 198.21 0.0
-4 4 3 45123.45 1010.89 211.61 0.0
-2 4 3 9945.40 346.39 101.39 180.0
0 4 3 3068.14 107.73 55.18 180.0
2 4 3 9286.39 176.16 103.49 0.0
4 4 3 198.67 20.67 15.05 180.0
6 4 3 2502.30 88.17 56.48 0.0
8 4 3 0.00 19.71 3.52 180.0
10 4 3 94.17 24.96 9.31 180.0
12 4 3 2946.58 82.62 53.87 180.0
14 4 3 460.54 72.15 21.77 0.0
16 4 3 587.80 51.59 26.02 180.0
18 4 3 27.98 36.63 0.58 0.0
20 4 3 43.43 55.35 8.29 0.0
22 4 3 867.32 67.83 33.37 180.0
24 4 3 1519.44 94.86 34.09 180.0
26 4 3 0.00 41.71 2.98 180.0
28 4 3 215.54 57.01 15.65 0.0
30 4 3 70.72 62.24 6.21 180.0
32 4 3 255.38 243.43 16.20 0.0
34 4 3 0.00 100.39 8.57 0.0
36 4 3 143.87 83.80 13.58 0.0
38 4 3 53.35 229.80 4.48 180.0
40 4 3 561.69 94.68 19.90 0.0
-43 5 3 0.00 168.60 3.22 180.0
-41 5 3 688.37 136.92 22.36 0.0
-39 5 3 83.40 79.70 2.53 0.0
-37 5 3 0.00 109.87 6.21 180.0
-35 5 3 361.20 72.96 21.20 180.0
-33 5 3 119.72 73.54 10.72 0.0
-31 5 3 79.52 54.92 9.79 0.0
-29 5 3 10838.29 311.24 98.80 180.0
-27 5 3 102.42 38.87 5.84 0.0
-25 5 3 1251.58 70.91 39.98 0.0
-23 5 3 561.69 60.67 22.69 180.0
-21 5 3 577.05 54.12 25.38 0.0
-19 5 3 171.87 35.88 12.46 180.0
-17 5 3 5786.37 161.91 71.15 180.0
-15 5 3 0.00 22.92 1.44 180.0
-13 5 3 6676.07 175.73 78.33 180.0
-11 5 3 840.06 42.20 29.16 180.0
-9 5 3 5873.82 227.46 73.18 0.0
-7 5 3 40.31 26.53 0.94 180.0
-5 5 3 4453.51 112.92 63.13 180.0
-3 5 3 820.27 72.51 27.22 0.0
-1 5 3 21027.32 651.83 138.05 0.0
1 5 3 59.72 21.48 5.93 0.0
3 5 3 4103.05 127.38 66.98 180.0
5 5 3 286.23 40.15 13.48 180.0
7 5 3 4953.14 121.53 65.32 0.0
9 5 3 20.19 40.13 2.88 0.0
11 5 3 109.85 45.29 4.05 0.0
13 5 3 38.86 31.87 6.43 180.0
15 5 3 2186.38 109.67 40.11 0.0
17 5 3 123.21 35.60 9.84 180.0
19 5 3 493.04 48.37 18.73 0.0
21 5 3 97.37 46.15 16.02 0.0
23 5 3 6100.09 267.90 75.74 180.0
25 5 3 68.18 55.66 6.52 180.0
27 5 3 0.00 47.48 4.91 180.0
29 5 3 884.49 129.13 29.92 0.0
31 5 3 5430.12 301.60 71.91 180.0
33 5 3 0.00 78.44 10.47 180.0
35 5 3 9.14 79.38 12.83 0.0
37 5 3 155.97 100.71 4.62 180.0
39 5 3 1203.40 226.85 30.53 0.0
-42 6 3 315.45 128.59 23.58 180.0
-40 6 3 54.26 80.67 3.07 180.0
-38 6 3 924.56 142.62 28.52 0.0
-36 6 3 131.24 63.80 8.53 180.0
-34 6 3 453.56 70.33 19.66 180.0
-32 6 3 891.95 102.58 32.59 180.0
-30 6 3 6550.57 281.90 78.92 0.0
-28 6 3 3375.88 163.40 57.68 0.0
-26 6 3 2549.21 133.35 49.78 180.0
-24 6 3 62.20 44.11 0.46 180.0
-22 6 3 1564.33 86.09 37.75 180.0
-20 6 3 0.00 47.98 6.49 0.0
-18 6 3 224.10 46.49 14.70 180.0
-16 6 3 1708.59 61.92 41.77 0.0
-14 6 3 1341.66 73.01 38.12 180.0
-12 6 3 9228.89 256.57 92.00 180.0
-10 6 3 1630.32 68.74 36.09 0.0
-8 6 3 37.46 29.74 11.53 0.0
-6 6 3 4617.01 123.54 67.34 0.0
-4 6 3 24.71 25.82 9.62 0.0
-2 6 3 2981.12 108.31 50.16 0.0
0 6 3 234.18 51.59 14.31 0.0
2 6 3 6233.96 197.72 79.44 180.0
4 6 3 6095.55 228.04 74.98 180.0
6 6 3 9304.32 214.08 97.38 0.0
8 6 3 10205.88 253.60 101.46 0.0
10 6 3 3899.34 112.25 60.94 180.0
12 6 3 3263.17 142.40 58.12 180.0
14 6 3 328.74 54.70 16.68 0.0
16 6 3 417.88 78.98 16.55 0.0
18 6 3 1.26 43.56 3.73 180.0
20 6 3 1374.58 86.60 36.33 0.0
22 6 3 67.66 69.49 5.85 180.0
24 6 3 2434.22 223.14 48.59 180.0
26 6 3 254.74 81.35 14.81 180.0
28 6 3 110.24 59.73 4.99 0.0
30 6 3 0.00 49.72 2.76 0.0
32 6 3 1642.03 125.31 38.01 0.0
34 6 3 140.18 93.28 12.78 180.0
36 6 3 104.96 93.35 2.28 180.0
38 6 3 212.78 129.35 10.34 180.0
-39 7 3 0.00 290.06 5.71 0.0
-37 7 3 3411.84 587.72 61.56 0.0
-35 7 3 208.23 122.20 9.75 180.0
-33 7 3 3104.54 192.23 50.91 180.0
-31 7 3 0.00 74.11 10.49 180.0
-29 7 3 1021.01 82.06 31.00 0.0
-27 7 3 47.38 60.19 7.38 0.0
-25 7 3 1692.69 118.94 40.67 180.0
-23 7 3 430.16 65.48 17.91 0.0
-21 7 3 719.85 63.86 24.49 180.0
-19 7 3 140.34 36.44 14.75 180.0
-17 7 3 1322.87 71.76 35.29 180.0
-15 7 3 0.00 40.12 2.89 180.0
-13 7 3 3414.86 127.65 54.81 180.0
-11 7 3 312.22 50.03 13.97 0.0
-9 7 3 2404.77 70.19 47.72 180.0
-7 7 3 151.98 31.52 12.13 0.0
-5 7 3 531.73 68.09 20.13 0.0
-3 7 3 716.15 118.55 23.77 180.0
-1 7 3 518.46 84.79 19.54 180.0
1 7 3 74.64 49.24 9.73 0.0
3 7 3 266.41 24.01 13.88 0.0
5 7 3 286.68 33.78 14.12 180.0
7 7 3 260.35 32.06 12.32 180.0
9 7 3 67.25 36.00 2.17 180.0
11 7 3 5152.27 159.45 71.03 180.0
13 7 3 773.52 54.71 27.62 180.0
15 7 3 408.55 45.90 20.57 0.0
17 7 3 216.61 51.44 10.79 180.0
19 7 3 0.00 76.26 0.16 0.0
21 7 3 785.57 79.37 30.00 0.0
23 7 3 5684.15 357.15 73.91 180.0
25 7 3 498.67 82.92 21.41 180.0
27 7 3 433.22 97.11 23.10 180.0
29 7 3 268.57 86.44 10.73 0.0
31 7 3 696.48 104.17 25.33 0.0
33 7 3 1.03 77.76 0.46 0.0
35 7 3 0.00 131.88 11.70 0.0
-36 8 3 541.17 164.28 21.61 0.0
-34 8 3 0.00 90.04 4.59 0.0
-32 8 3 516.63 109.85 20.80 0.0
-30 8 3 857.12 85.94 29.03 180.0
-28 8 3 93.25 63.50 14.46 180.0
-26 8 3 66.64 45.11 6.36 0.0
-24 8 3 773.83 64.81 26.35 0.0
-22 8 3 4366.93 206.48 60.79 180.0
-20 8 3 19.77 46.67 6.60 180.0
-18 8 3 76.66 26.88 10.14 0.0
-16 8 3 1010.81 80.82 31.60 0.0
-14 8 3 770.77 89.09 25.09 180.0
-12 8 3 60.73 32.29 5.97 180.0
-10 8 3 567.39 38.78 24.67 0.0
-8 8 3 3381.21 149.00 57.00 0.0
-6 8 3 1335.65 65.07 35.60 180.0
-4 8 3 682.65 82.89 23.35 0.0
-2 8 3 4306.33 445.51 64.34 180.0
0 8 3 958.28 146.69 31.89 180.0
2 8 3 57.70 23.95 8.57 0.0
4 8 3 5750.69 198.06 77.55 180.0
6 8 3 486.02 34.38 21.33 0.0
8 8 3 1300.21 69.19 34.57 0.0
10 8 3 732.69 69.93 28.56 0.0
12 8 3 9069.22 346.15 90.52 0.0
14 8 3 593.41 66.46 22.86 180.0
16 8 3 333.54 36.52 18.15 180.0
18 8 3 38.29 39.10 5.24 180.0
20 8 3 1430.06 137.69 33.86 0.0
22 8 3 3259.17 253.32 57.47 180.0
24 8 3 3514.83 231.73 56.72 180.0
26 8 3 402.31 73.07 18.53 0.0
28 8 3 355.55 100.01 19.44 180.0
30 8 3 15.43 70.80 6.30 180.0
32 8 3 0.00 93.55 3.97 180.0
-33 9 3 215.37 162.30 19.82 180.0
-31 9 3 91.51 304.85 4.27 0.0
-29 9 3 0.00 83.91 0.70 180.0
-27 9 3 27.58 94.57 12.65 0.0
-25 9 3 386.20 90.16 22.97 0.0
-23 9 3 167.56 38.90 14.32 180.0
-21 9 3 4144.08 177.94 62.71 180.0
-19 9 3 72.23 43.22 10.94 0.0
-17 9 3 35.65 29.87 0.22 0.0
-15 9 3 48.16 262.54 12.94 0.0
-13 9 3 5472.55 236.42 75.03 180.0
-11 9 3 30.15 63.04 2.12 0.0
-9 9 3 933.32 126.63 26.45 180.0
-3 9 3 32.55 12.12 6.18 0.0
-1 9 3 73.24 23.45 8.26 0.0
1 9 3 64.97 31.42 5.99 180.0
3 9 3 105.97 94.39 14.89 180.0
5 9 3 41.49 44.26 6.09 180.0
7 9 3 78.67 19.07 9.44 180.0
9 9 3 161.09 36.01 15.10 180.0
11 9 3 26.17 22.61 1.67 180.0
13 9 3 91.89 46.13 4.94 0.0
15 9 3 1081.04 74.14 32.50 180.0
17 9 3 17.05 33.13 2.32 0.0
19 9 3 123.42 49.28 13.92 180.0
21 9 3 0.00 70.07 5.65 180.0
23 9 3 243.56 48.87 14.40 180.0
25 9 3 246.77 102.37 15.56 0.0
27 9 3 0.00 126.40 1.53 0.0
29 9 3 12.14 126.86 13.03 180.0
-24 10 3 0.00 269.83 15.65 0.0
-22 10 3 470.55 140.31 23.72 180.0
-20 10 3 118.77 90.68 7.86 180.0
-18 10 3 59.04 97.35 0.92 0.0
-16 10 3 0.00 73.62 4.33 0.0
-14 10 3 0.00 168.14 8.39 180.0
-12 10 3 486.44 88.75 24.87 0.0
-10 10 3 0.00 47.26 5.04 180.0
-8 10 3 0.00 357.36 0.69 180.0
2 10 3 28.42 39.62 9.67 180.0
4 10 3 47.48 68.06 4.53 0.0
6 10 3 32.47 39.75 4.09 0.0
8 10 3 303.72 73.68 17.05 180.0
10 10 3 699.48 114.65 28.53 0.0
12 10 3 646.32 123.49 27.96 0.0
14 10 3 272.05 96.82 16.97 180.0
16 10 3 853.66 464.40 33.00 0.0
18 10 3 235.71 110.69 17.47 180.0
20 10 3 0.00 189.83 0.62 180.0
22 10 3 0.00 199.89 18.53 0.0
24 10 3 778.98 310.39 31.01 180.0
-9 11 3 132.71 259.65 19.73 180.0
-7 11 3 0.00 587.57 8.45 180.0
3 11 3 1482.67 389.22 32.65 180.0
-48 0 4 1955.30 413.34 40.61 180.0
-46 0 4 100.40 245.97 15.55 0.0
-44 0 4 2744.00 335.96 47.11 0.0
-42 0 4 413.22 322.07 22.77 180.0
-40 0 4 2098.56 245.78 51.73 180.0
-38 0 4 32.48 169.59 16.27 0.0
-36 0 4 6149.95 391.23 72.82 0.0
-34 0 4 775.53 204.60 27.03 180.0
-32 0 4 9110.46 460.39 89.57 0.0
-30 0 4 741.54 156.19 28.94 0.0
-28 0 4 8634.45 451.70 88.50 0.0
-26 0 4 2916.13 235.80 50.75 180.0
-24 0 4 57197.50 1409.14 223.10 180.0
-22 0 4 369.12 66.97 14.03 0.0
-20 0 4 246.92 92.50 12.68 0.0
-18 0 4 39.53 59.49 1.70 0.0
-16 0 4 40.43 47.87 12.26 180.0
-14 0 4 156.28 97.34 13.16 0.0
-12 0 4 197015.72 4774.17 389.14 180.0
-10 0 4 35.66 81.80 9.82 180.0
-8 0 4 33333.47 1105.55 179.22 180.0
-6 0 4 58.39 37.62 2.54 180.0
-4 0 4 254831.72 39260.59 415.22 180.0
-2 0 4 27.85 92.14 2.62 0.0
0 0 4 585006.31 20172.79 550.00 180.0
2 0 4 975.03 67.91 33.56 0.0
6 0 4 12573.93 408.61 113.33 180.0
8 0 4 116545.48 4106.98 304.94 0.0
10 0 4 5076.40 250.39 76.45 0.0
12 0 4 27353.18 1045.88 153.76 0.0
14 0 4 4165.43 196.01 66.47 0.0
16 0 4 437.99 200.95 18.76 180.0
18 0 4 877.43 133.06 31.56 0.0
20 0 4 2031.71 158.50 43.40 0.0
22 0 4 162.15 112.33 12.95 0.0
24 0 4 0.00 302.25 24.46 180.0
26 0 4 50.40 101.26 6.37 0.0
28 0 4 2968.44 297.13 56.21 180.0
30 0 4 186.98 190.27 19.03 180.0
36 0 4 0.00 165.30 4.62 0.0
38 0 4 1154.23 296.85 33.55 0.0
40 0 4 4362.51 609.10 58.32 180.0
42 0 4 3965.78 672.91 61.13 180.0
-47 1 4 0.00 350.51 2.06 180.0
-45 1 4 0.00 150.32 1.31 0.0
-43 1 4 714.43 215.83 17.06 0.0
-41 1 4 0.00 130.17 1.73 0.0
-39 1 4 109.98 107.46 12.87 180.0
-37 1 4 16520.88 611.50 123.53 0.0
-35 1 4 1838.16 130.46 44.71 0.0
-33 1 4 7927.42 272.74 90.90 0.0
-31 1 4 1666.80 109.50 45.63 0.0
-29 1 4 2120.23 101.55 43.58 0.0
-27 1 4 3854.66 136.12 65.29 0.0
-25 1 4 548.11 58.10 25.30 0.0
-23 1 4 1595.39 113.10 35.42 180.0
-21 1 4 18487.98 413.12 138.73 0.0
-19 1 4 13352.03 313.04 112.50 0.0
-17 1 4 1757.26 75.87 31.55 180.0
-15 1 4 5511.19 124.28 74.60 0.0
-13 1 4 136.62 48.03 14.92 0.0
-11 1 4 5535.60 142.41 78.33 0.0
-9 1 4 9700.27 215.40 105.30 0.0
-7 1 4 91376.28 1956.26 285.99 0.0
-5 1 4 43627.41 870.07 213.10 180.0
-3 1 4 31122.81 768.63 177.35 180.0
-1 1 4 19818.99 366.32 137.17 0.0
1 1 4 2524.83 86.92 60.38 0.0
3 1 4 26829.91 1011.07 159.69 0.0
5 1 4 142835.69 3194.13 334.39 0.0
7 1 4 7323.03 191.90 93.04 180.0
9 1 4 18221.48 443.91 133.94 0.0
11 1 4 19612.47 521.13 136.05 180.0
13 1 4 60.28 45.20 6.03 0.0
15 1 4 4093.92 177.72 60.11 180.0
17 1 4 4807.99 321.21 71.06 0.0
19 1 4 6739.97 234.40 77.77 180.0
21 1 4 247.40 74.00 13.30 180.0
23 1 4 68.91 43.98 6.01 180.0
25 1 4 2037.19 132.51 43.57 0.0
27 1 4 45.76 48.98 9.09 180.0
29 1 4 525.85 114.20 17.37 0.0
31 1 4 207.82 80.38 15.93 0.0
33 1 4 0.00 160.11 7.08 0.0
37 1 4 159.29 86.75 7.34 180.0
39 1 4 0.00 99.93 7.27 180.0
41 1 4 665.92 128.89 18.32 180.0
43 1 4 0.00 114.41 3.23 180.0
-48 2 4 96.51 200.57 13.38 0.0
-46 2 4 0.00 159.82 0.78 0.0
-44 2 4 101.10 149.24 6.14 0.0
-42 2 4 0.00 106.15 1.27 180.0
-40 2 4 1177.71 314.32 30.93 0.0
-38 2 4 248.92 80.10 17.85 180.0
-36 2 4 204.69 76.22 2.61 0.0
-34 2 4 766.46 78.22 26.72 0.0
-32 2 4 2415.21 150.46 44.35 0.0
-30 2 4 371.48 78.83 20.28 180.0
-28 2 4 3212.83 140.51 53.51 0.0
-26 2 4 54.39 47.16 7.70 180.0
-24 2 4 30.06 51.22 8.89 0.0
-22 2 4 196.13 53.31 13.98 180.0
-20 2 4 3841.00 118.19 60.24 180.0
-18 2 4 50.52 30.76 1.70 0.0
-16 2 4 16533.70 386.19 128.78 180.0
-14 2 4 285.19 35.72 17.88 180.0
-12 2 4 492.58 35.29 22.87 180.0
-10 2 4 29.10 24.84 4.07 180.0
-8 2 4 37107.93 697.85 190.41 180.0
-6 2 4 48.62 25.68 4.84 0.0
-2 2 4 340.15 37.85 18.89 0.0
0 2 4 20928.45 853.13 144.48 180.0
2 2 4 629.38 45.30 26.73 180.0
4 2 4 36.08 21.08 3.30 0.0
6 2 4 202.35 28.98 11.70 180.0
8 2 4 3146.95 96.80 62.78 180.0
10 2 4 160.36 44.89 12.37 180.0
12 2 4 3396.32 178.21 50.50 0.0
14 2 4 2776.64 173.26 51.59 0.0
16 2 4 2452.64 133.35 57.61 180.0
18 2 4 135.61 40.64 9.77 0.0
20 2 4 2674.66 172.53 54.88 180.0
22 2 4 56.20 41.91 12.11 180.0
24 2 4 599.67 69.50 22.12 0.0
26 2 4 974.27 119.76 31.37 0.0
28 2 4 5627.77 272.04 76.97 180.0
30 2 4 344.02 85.35 23.33 180.0
32 2 4 484.14 353.57 19.81 0.0
34 2 4 122.20 146.23 3.28 180.0
36 2 4 130.28 83.86 13.04 180.0
38 2 4 112.24 82.00 0.49 0.0
40 2 4 717.48 127.22 24.64 180.0
42 2 4 109.62 99.45 0.49 0.0
-47 3 4 238.41 223.85 0.65 0.0
-45 3 4 1371.27 219.67 37.76 180.0
-43 3 4 164.85 130.48 4.60 180.0
-41 3 4 993.88 181.07 33.10 0.0
-39 3 4 125.16 123.73 10.09 0.0
-37 3 4 709.86 146.84 25.66 0.0
-35 3 4 32.72 54.38 1.94 180.0
-33 3 4 895.30 84.38 29.16 0.0
-31 3 4 7454.91 299.59 88.62 0.0
-29 3 4 1487.92 85.97 39.22 180.0
-27 3 4 513.44 64.57 22.51 180.0
-25 3 4 1111.28 76.64 33.91 0.0
-23 3 4 410.11 42.49 22.19 0.0
-21 3 4 208.28 38.39 12.75 0.0
-19 3 4 1409.99 70.81 35.66 180.0
-17 3 4 2476.63 90.14 50.19 0.0
-15 3 4 9520.20 174.30 98.55 180.0
-13 3 4 13022.44 215.66 112.13 0.0
-11 3 4 64.66 20.41 11.57 180.0
-9 3 4 9019.27 200.25 97.37 180.0
-7 3 4 28275.99 496.05 173.67 180.0
-5 3 4 678.71 34.60 24.26 0.0
-3 3 4 44888.49 767.44 213.67 180.0
-1 3 4 10415.22 301.38 106.71 0.0
1 3 4 1055.25 44.73 32.65 180.0
3 3 4 72.70 24.56 9.01 180.0
5 3 4 1841.98 63.88 44.22 0.0
7 3 4 58.25 26.64 8.29 0.0
9 3 4 28.45 30.40 10.27 0.0
11 3 4 3355.67 116.04 58.74 0.0
13 3 4 15381.35 446.62 124.86 0.0
15 3 4 2628.40 151.74 39.22 180.0
17 3 4 1606.35 88.54 44.59 0.0
19 3 4 856.79 106.97 32.11 0.0
21 3 4 1325.24 109.81 37.65 0.0
23 3 4 0.00 39.96 2.60 0.0
25 3 4 2938.48 166.01 59.32 0.0
27 3 4 72.04 60.24 3.42 180.0
29 3 4 363.57 89.59 20.95 0.0
31 3 4 308.46 78.58 15.91 180.0
33 3 4 2114.30 153.54 45.53 180.0
35 3 4 86.20 136.84 5.23 0.0
37 3 4 130.20 111.51 12.99 180.0
39 3 4 0.00 101.76 0.01 0.0
41 3 4 53.36 135.15 7.55 180.0
-46 4 4 0.00 176.28 2.14 0.0
-44 4 4 54.93 103.30 7.82 0.0
-42 4 4 302.07 134.91 18.22 180.0
-40 4 4 148.39 103.74 8.94 0.0
-38 4 4 9.00 62.37 7.58 0.0
-36 4 4 721.66 102.45 26.25 0.0
-34 4 4 0.00 55.16 7.46 0.0
-32 4 4 6583.82 249.41 78.02 0.0
-30 4 4 194.72 45.49 14.27 180.0
-28 4 4 903.47 67.03 26.38 0.0
-26 4 4 0.00 60.59 2.66 0.0
-24 4 4 1884.86 161.04 44.80 180.0
-22 4 4 0.00 28.70 1.12 0.0
-20 4 4 3845.97 118.02 64.39 0.0
-18 4 4 1032.40 61.19 28.64 180.0
-16 4 4 994.13 84.95 20.11 180.0
-14 4 4 353.06 46.01 17.71 180.0
-12 4 4 358.36 49.88 5.73 180.0
-10 4 4 215.64 30.57 14.01 0.0
-8 4 4 899.21 38.13 32.62 0.0
-6 4 4 136.70 26.73 10.47 180.0
-4 4 4 5883.36 187.01 82.09 0.0
-2 4 4 593.25 28.17 24.88 180.0
0 4 4 42.15 20.91 5.49 180.0
2 4 4 157.37 40.80 13.95 0.0
4 4 4 33.34 32.18 1.97 180.0
6 4 4 32.05 28.89 3.74 0.0
8 4 4 1133.05 83.65 34.77 180.0
10 4 4 964.23 103.71 29.86 180.0
12 4 4 1086.57 91.81 23.47 0.0
14 4 4 109.81 44.87 7.77 0.0
16 4 4 668.05 73.63 28.39 180.0
18 4 4 992.15 122.22 29.50 0.0
20 4 4 6362.58 260.16 85.09 180.0
22 4 4 690.26 82.07 24.18 180.0
24 4 4 1018.98 98.02 27.85 0.0
26 4 4 85.45 75.00 7.75 0.0
28 4 4 1868.77 118.32 40.09 0.0
30 4 4 1710.96 169.96 43.10 0.0
32 4 4 3430.83 485.54 55.12 180.0
34 4 4 0.00 83.49 14.01 180.0
36 4 4 840.13 120.16 26.12 0.0
38 4 4 183.60 141.26 13.21 0.0
40 4 4 257.15 122.89 12.78 0.0
-45 5 4 101.15 119.92 6.01 180.0
-43 5 4 14.06 112.10 0.43 180.0
-41 5 4 179.24 133.25 7.67 180.0
-39 5 4 191.77 124.86 11.21 0.0
-37 5 4 75.70 96.00 13.88 0.0
-35 5 4 1179.26 102.26 34.88 0.0
-33 5 4 9901.90 325.98 95.13 180.0
-31 5 4 4578.04 166.52 67.70 180.0
-29 5 4 348.10 57.70 20.78 0.0
-27 5 4 777.34 75.67 28.32 0.0
-25 5 4 127.77 44.86 13.00 180.0
-23 5 4 1051.48 82.87 35.50 180.0
-21 5 4 2708.07 108.80 54.16 0.0
-19 5 4 16.45 26.57 9.23 0.0
-17 5 4 3303.12 96.40 59.07 180.0
-15 5 4 15449.66 305.60 126.04 180.0
-13 5 4 3186.35 127.69 55.95 0.0
-11 5 4 1920.60 73.99 49.80 180.0
-9 5 4 157.01 58.48 5.92 180.0
-7 5 4 15313.22 366.02 127.09 180.0
-5 5 4 22417.61 476.17 150.30 180.0
-3 5 4 146540.63 3192.40 342.67 180.0
-1 5 4 58108.61 1246.29 229.79 0.0
1 5 4 2714.75 204.54 51.54 0.0
3 5 4 646.69 55.49 25.24 180.0
5 5 4 5859.14 147.72 77.67 180.0
7 5 4 564.99 35.60 26.86 0.0
9 5 4 7552.06 237.20 87.03 0.0
11 5 4 1055.44 96.69 28.94 180.0
13 5 4 6203.43 248.75 78.56 180.0
15 5 4 1950.68 104.05 45.00 0.0
17 5 4 1825.31 111.49 41.05 0.0
19 5 4 187.56 58.08 13.31 0.0
21 5 4 162.04 41.38 6.86 0.0
23 5 4 275.84 48.44 16.55 0.0
25 5 4 256.21 58.39 15.89 0.0
27 5 4 148.29 54.80 0.23 180.0
29 5 4 1966.39 135.04 44.52 0.0
31 5 4 475.17 101.89 20.39 180.0
33 5 4 1491.78 220.91 33.50 180.0
35 5 4 41.58 83.57 5.18 180.0
37 5 4 68.12 233.93 10.74 0.0
39 5 4 0.00 115.14 3.72 180.0
-42 6 4 101.94 89.65 9.95 180.0
-40 6 4 2.19 112.15 4.05 0.0
-38 6 4 0.00 72.25 7.15 180.0
-36 6 4 185.32 68.29 10.18 180.0
-34 6 4 0.00 59.85 2.24 0.0
-32 6 4 1081.48 137.55 30.21 0.0
-30 6 4 227.35 61.78 15.42 0.0
-28 6 4 3815.89 157.22 59.30 0.0
-26 6 4 290.21 47.64 19.90 180.0
-24 6 4 1055.70 74.04 31.32 0.0
-22 6 4 8.14 33.80 5.76 0.0
-20 6 4 2057.96 94.87 41.89 0.0
-18 6 4 413.11 44.71 19.00 0.0
-16 6 4 149.37 45.72 8.23 180.0
-14 6 4 44.20 25.34 7.86 180.0
-12 6 4 3501.19 192.59 63.24 0.0
-10 6 4 1320.49 80.04 36.68 180.0
-8 6 4 72.99 25.61 1.21 0.0
-6 6 4 495.69 64.79 21.51 0.0
-4 6 4 240.31 40.36 13.97 180.0
-2 6 4 61.63 38.31 0.60 180.0
0 6 4 60975.77 2525.29 234.42 0.0
2 6 4 325.36 78.58 12.66 180.0
4 6 4 1887.34 79.50 44.89 180.0
6 6 4 279.19 39.68 14.04 180.0
8 6 4 13422.40 313.04 110.64 0.0
10 6 4 949.34 57.46 28.88 0.0
12 6 4 4162.51 178.36 63.39 180.0
14 6 4 17.95 33.65 5.62 0.0
16 6 4 148.89 46.17 8.33 180.0
18 6 4 122.35 33.56 9.25 0.0
20 6 4 67.61 52.35 0.12 0.0
22 6 4 374.31 68.65 16.49 180.0
24 6 4 2241.53 147.26 44.19 0.0
26 6 4 1038.64 110.55 31.68 0.0
28 6 4 171.25 62.41 10.41 0.0
30 6 4 290.78 75.18 13.70 0.0
32 6 4 81.15 72.91 2.70 180.0
34 6 4 291.13 91.75 12.05 180.0
36 6 4 1534.86 282.77 37.49 0.0
-39 7 4 102.14 239.61 10.54 0.0
-37 7 4 0.00 121.83 9.56 180.0
-35 7 4 462.05 109.69 22.05 180.0
-33 7 4 291.34 70.46 19.91 0.0
-31 7 4 1868.73 134.31 46.09 0.0
-29 7 4 6074.10 293.49 80.90 180.0
-27 7 4 1480.65 102.10 41.08 180.0
-25 7 4 880.60 73.19 30.75 0.0
-23 7 4 763.29 72.63 28.47 180.0
-21 7 4 44.57 37.93 3.40 180.0
-19 7 4 3.64 34.45 6.74 180.0
-17 7 4 45.85 37.21 2.18 0.0
-15 7 4 1182.03 65.64 38.71 180.0
-13 7 4 0.00 41.24 2.64 0.0
-11 7 4 1227.79 84.25 36.27 180.0
-9 7 4 714.07 52.61 25.85 180.0
-7 7 4 1334.79 51.92 40.52 180.0
-5 7 4 3444.49 134.47 57.12 0.0
-3 7 4 67.54 34.19 5.90 180.0
-1 7 4 5255.56 239.08 74.14 180.0
1 7 4 16993.58 655.43 128.57 180.0
3 7 4 543.05 39.67 21.88 0.0
5 7 4 1254.14 70.38 38.07 0.0
7 7 4 190.79 32.85 13.42 180.0
9 7 4 10911.91 412.93 97.31 180.0
11 7 4 64.27 31.39 8.80 0.0
13 7 4 2142.48 101.24 46.03 180.0
15 7 4 56.93 34.45 6.05 0.0
17 7 4 783.45 66.86 24.99 0.0
19 7 4 0.00 48.77 5.47 0.0
21 7 4 1505.22 152.32 38.27 180.0
23 7 4 46.74 48.81 5.60 180.0
25 7 4 328.21 70.13 16.14 0.0
27 7 4 1288.33 218.51 36.00 180.0
29 7 4 115.91 81.82 13.78 0.0
31 7 4 188.58 126.09 12.00 180.0
33 7 4 128.83 93.62 2.48 180.0
35 7 4 173.06 96.97 14.07 0.0
-38 8 4 185.10 136.67 4.09 0.0
-36 8 4 152.66 102.77 10.05 180.0
-34 8 4 130.96 94.62 9.57 0.0
-32 8 4 1004.12 124.04 32.77 0.0
-30 8 4 72.16 71.63 12.02 180.0
-28 8 4 897.13 82.02 31.67 0.0
-26 8 4 128.19 52.16 15.77 0.0
-24 8 4 40.63 55.33 2.31 0.0
-22 8 4 21.50 67.08 2.28 180.0
-20 8 4 4416.88 170.09 61.98 0.0
-18 8 4 17.33 28.64 2.97 0.0
-16 8 4 615.45 86.78 26.41 0.0
-14 8 4 32.14 40.04 9.37 180.0
-12 8 4 435.76 52.15 21.38 180.0
-10 8 4 757.85 52.92 28.82 0.0
-8 8 4 887.42 71.81 29.40 180.0
-6 8 4 386.86 43.62 21.06 180.0
-4 8 4 13251.60 537.73 113.01 0.0
-2 8 4 184.36 83.40 14.10 0.0
0 8 4 68.14 45.97 6.79 180.0
2 8 4 225.96 42.82 17.23 180.0
4 8 4 1557.38 60.20 38.53 0.0
6 8 4 39.62 32.13 3.17 180.0
8 8 4 2394.35 107.73 44.57 0.0
10 8 4 781.79 101.59 26.66 0.0
12 8 4 239.59 41.88 11.73 0.0
14 8 4 0.00 88.59 3.26 0.0
16 8 4 3667.00 192.65 56.66 180.0
18 8 4 7.02 66.08 6.99 0.0
20 8 4 1398.03 98.63 35.63 0.0
22 8 4 42.66 46.63 7.14 180.0
24 8 4 129.85 67.78 5.70 180.0
26 8 4 0.00 85.32 3.90 180.0
28 8 4 164.83 86.85 8.38 0.0
30 8 4 28.02 73.81 6.04 0.0
32 8 4 7.52 120.75 5.76 0.0
-33 9 4 0.00 299.03 2.16 0.0
-31 9 4 0.00 141.23 9.04 180.0
-29 9 4 153.63 90.17 0.91 180.0
-27 9 4 1.21 68.27 6.95 0.0
-25 9 4 435.84 123.61 21.05 0.0
-23 9 4 161.88 45.15 9.34 180.0
-21 9 4 67.55 55.26 6.81 0.0
-19 9 4 758.42 137.61 26.35 0.0
-17 9 4 812.63 61.49 27.41 180.0
-15 9 4 183.24 36.25 15.64 180.0
-13 9 4 14.01 21.83 2.63 0.0
-11 9 4 23.23 35.61 10.70 180.0
-9 9 4 102.00 30.96 9.46 0.0
-7 9 4 1054.86 79.26 30.28 0.0
-5 9 4 2590.11 326.58 50.53 180.0
-3 9 4 2166.89 229.03 46.62 180.0
-1 9 4 1372.24 208.00 39.13 0.0
1 9 4 282.03 51.07 16.98 180.0
3 9 4 0.00 47.38 3.61 180.0
5 9 4 932.76 56.44 25.58 180.0
7 9 4 662.96 39.57 25.76 180.0
9 9 4 21.76 26.44 5.51 0.0
11 9 4 395.26 56.69 18.20 180.0
13 9 4 2190.24 137.33 44.19 180.0
15 9 4 6.95 39.04 2.97 0.0
17 9 4 2050.85 125.24 45.80 180.0
19 9 4 0.00 37.94 0.97 0.0
21 9 4 257.85 54.06 16.15 0.0
23 9 4 622.61 111.18 30.51 180.0
25 9 4 2617.46 327.43 50.14 180.0
27 9 4 290.88 108.13 16.24 0.0
-26 10 4 0.00 122.63 8.91 0.0
-24 10 4 0.00 154.52 2.04 0.0
-22 10 4 44.85 104.77 5.09 180.0
-20 10 4 676.46 195.06 22.94 180.0
-18 10 4 0.00 87.54 3.47 0.0
-16 10 4 3463.42 455.24 58.25 0.0
-14 10 4 0.00 75.69 4.11 0.0
-12 10 4 86.56 88.04 1.01 180.0
-10 10 4 74.95 169.57 14.05 180.0
-2 10 4 16.91 17.84 2.49 180.0
0 10 4 20.29 35.85 5.25 180.0
2 10 4 23.96 66.90 7.45 180.0
4 10 4 159.45 67.19 13.07 180.0
6 10 4 12.52 51.16 1.20 180.0
8 10 4 0.00 90.91 7.11 0.0
10 10 4 9.46 73.33 1.54 0.0
12 10 4 409.04 119.40 19.37 180.0
14 10 4 224.07 101.04 18.94 0.0
16 10 4 17.97 73.33 5.89 0.0
18 10 4 0.00 200.16 0.95 0.0
20 10 4 155.98 90.03 11.50 180.0
22 10 4 143.83 329.32 8.86 180.0
24 10 4 8.81 103.42 6.03 0.0
-9 11 4 0.00 174.51 6.64 0.0
-49 1 5 26.64 118.72 2.40 0.0
-47 1 5 391.83 162.69 20.05 0.0
-45 1 5 55.97 110.74 4.19 180.0
-43 1 5 0.00 126.87 0.69 0.0
-41 1 5 65.59 102.97 10.02 0.0
-39 1 5 2121.39 335.50 42.83 0.0
-37 1 5 202.98 68.14 13.41 180.0
-35 1 5 19878.33 892.74 132.09 180.0
-33 1 5 289.72 83.94 20.87 0.0
-31 1 5 10727.01 352.19 102.07 0.0
-29 1 5 0.00 49.53 0.34 180.0
-27 1 5 16768.10 530.39 131.50 180.0
-25 1 5 0.00 70.45 1.90 180.0
-23 1 5 1613.18 102.32 42.87 0.0
-21 1 5 127.53 52.69 10.46 180.0
-19 1 5 8731.53 208.25 91.49 0.0
-17 1 5 70.40 31.09 3.83 0.0
-15 1 5 615.18 61.15 23.82 180.0
-13 1 5 4.82 31.18 4.30 180.0
-11 1 5 8894.04 336.12 102.53 0.0
-9 1 5 541.49 41.53 24.56 0.0
-7 1 5 8119.17 172.18 96.43 0.0
-5 1 5 34.16 25.76 4.84 180.0
-3 1 5 41424.59 840.96 201.61 0.0
-1 1 5 4467.63 94.10 69.84 0.0
1 1 5 108528.00 2116.90 296.19 180.0
3 1 5 1264.81 68.89 38.72 180.0
5 1 5 38831.19 818.79 186.52 0.0
7 1 5 137.38 41.03 14.40 0.0
9 1 5 3746.16 120.23 54.16 0.0
11 1 5 99.59 37.83 3.97 0.0
13 1 5 13400.98 446.85 111.33 180.0
15 1 5 0.00 36.90 6.38 180.0
17 1 5 1549.99 234.66 45.02 180.0
19 1 5 131.59 88.47 11.78 0.0
21 1 5 415.62 62.54 21.01 180.0
23 1 5 34.52 51.68 0.39 0.0
25 1 5 333.90 92.99 22.42 180.0
27 1 5 0.00 102.36 8.28 0.0
29 1 5 0.00 78.67 7.21 180.0
31 1 5 273.76 78.76 18.35 180.0
33 1 5 220.71 241.34 9.95 0.0
35 1 5 126.63 293.91 16.02 0.0
37 1 5 111.68 147.28 17.39 0.0
39 1 5 18.39 92.40 9.38 180.0
41 1 5 328.46 176.22 13.63 0.0
-48 2 5 0.00 185.57 5.40 180.0
-46 2 5 90.03 162.82 10.04 180.0
-44 2 5 0.00 95.29 2.69 180.0
-42 2 5 0.00 108.64 7.03 0.0
-40 2 5 51.28 125.48 10.07 180.0
-38 2 5 108.08 81.61 2.34 180.0
-36 2 5 3234.99 167.57 53.08 0.0
-34 2 5 1179.72 98.11 34.82 0.0
-32 2 5 499.99 73.53 20.21 0.0
-30 2 5 1487.56 141.44 38.82 0.0
-28 2 5 757.48 71.58 28.98 0.0
-26 2 5 4110.11 205.45 63.85 0.0
-24 2 5 164.92 43.78 17.52 0.0
-22 2 5 689.00 59.87 28.19 180.0
-20 2 5 58.73 36.45 0.62 0.0
-18 2 5 22088.47 530.88 141.70 180.0
-16 2 5 23802.64 434.06 145.77 0.0
-14 2 5 1943.01 59.15 44.19 0.0
-12 2 5 1844.33 67.11 45.55 180.0
-10 2 5 21999.08 443.88 153.58 180.0
-8 2 5 10293.13 237.59 110.29 0.0
-6 2 5 61235.29 1315.78 242.64 0.0
-4 2 5 42817.56 735.71 206.78 180.0
-2 2 5 0.00 28.38 3.45 180.0
0 2 5 0.00 67.00 0.07 0.0
2 2 5 21576.43 391.59 153.29 0.0
4 2 5 25.70 25.33 1.58 180.0
6 2 5 6897.38 301.84 90.40 0.0
8 2 5 964.82 54.09 30.84 0.0
10 2 5 1217.10 85.57 36.63 0.0
12 2 5 10143.41 299.32 99.10 0.0
14 2 5 13497.93 381.12 109.94 0.0
16 2 5 616.92 65.97 27.22 0.0
18 2 5 1795.28 90.49 41.87 180.0
20 2 5 920.02 84.55 30.74 0.0
22 2 5 1904.52 212.72 36.47 0.0
24 2 5 0.00 68.04 0.57 180.0
26 2 5 432.17 94.64 12.71 0.0
28 2 5 1244.98 102.01 35.03 180.0
30 2 5 2147.35 182.00 50.88 180.0
32 2 5 23.01 112.89 0.62 180.0
34 2 5 0.00 111.69 4.41 180.0
36 2 5 125.53 128.67 14.66 180.0
38 2 5 14.98 83.58 5.01 180.0
40 2 5 198.68 110.58 12.82 180.0
42 2 5 895.88 213.67 32.73 180.0
-47 3 5 452.34 191.57 23.24 180.0
-45 3 5 0.00 204.90 10.96 0.0
-43 3 5 1334.00 237.95 27.96 0.0
-41 3 5 136.79 334.59 14.39 180.0
-39 3 5 9265.03 557.41 89.87 180.0
-37 3 5 0.00 142.64 4.68 0.0
-35 3 5 1065.99 118.24 28.65 0.0
-33 3 5 512.83 84.37 26.07 0.0
-31 3 5 623.41 99.87 19.58 180.0
-29 3 5 190.57 47.33 13.28 0.0
-27 3 5 1342.37 88.25 35.70 0.0
-25 3 5 1.73 45.03 2.51 180.0
-23 3 5 8565.92 277.53 94.69 180.0
-21 3 5 16.90 35.00 6.39 0.0
-19 3 5 2874.65 82.40 52.84 180.0
-17 3 5 543.58 48.15 23.37 180.0
-15 3 5 8566.80 249.43 95.39 0.0
-13 3 5 152.75 71.39 4.90 180.0
-11 3 5 622.61 38.74 22.53 180.0
-9 3 5 173.75 22.67 15.40 180.0
-7 3 5 31063.22 684.26 180.60 0.0
-5 3 5 796.22 40.22 29.62 0.0
-3 3 5 22458.44 396.01 147.78 0.0
-1 3 5 2094.39 105.30 51.44 0.0
1 3 5 606.83 45.65 28.27 180.0
3 3 5 6.35 25.37 5.65 0.0
5 3 5 5308.23 148.16 78.89 180.0
7 3 5 130.55 27.76 13.30 0.0
9 3 5 20926.10 446.54 144.62 180.0
11 3 5 180.18 38.76 7.37 180.0
13 3 5 11948.82 332.75 104.87 0.0
15 3 5 1500.90 128.18 37.72 0.0
17 3 5 6239.84 244.30 74.73 180.0
19 3 5 194.35 52.01 12.05 180.0
21 3 5 293.20 67.05 19.07 0.0
23 3 5 601.77 68.16 25.23 0.0
25 3 5 1434.48 127.19 38.95 180.0
27 3 5 45.99 87.41 6.74 180.0
29 3 5 359.82 93.85 22.00 180.0
31 3 5 936.00 157.29 27.81 180.0
33 3 5 847.05 178.04 34.69 0.0
35 3 5 101.79 153.52 6.72 0.0
37 3 5 691.25 170.14 28.77 180.0
39 3 5 172.29 116.20 12.82 0.0
41 3 5 22.62 105.87 1.63 180.0
-46 4 5 27.42 127.71 6.42 0.0
-44 4 5 610.33 173.01 24.34 0.0
-42 4 5 485.61 223.96 22.20 0.0
-40 4 5 298.75 146.19 19.88 180.0
-38 4 5 0.00 70.35 7.30 180.0
-36 4 5 1986.26 119.97 42.70 0.0
-34 4 5 425.91 91.25 23.69 0.0
-32 4 5 225.57 79.85 16.31 0.0
-30 4 5 2336.80 131.71 43.21 0.0
-28 4 5 99.22 70.68 10.60 180.0
-26 4 5 323.17 79.41 17.57 180.0
-24 4 5 432.14 52.52 20.21 180.0
-22 4 5 1178.48 93.66 31.36 180.0
-20 4 5 4701.06 129.74 70.36 0.0
-18 4 5 134.24 36.39 10.83 180.0
-16 4 5 3843.92 135.31 62.27 0.0
-14 4 5 118.31 79.86 4.95 180.0
-12 4 5 93.25 29.68 5.69 0.0
-10 4 5 14167.91 233.06 118.00 0.0
-8 4 5 13.98 16.18 8.84 180.0
-6 4 5 16092.86 363.24 130.60 0.0
-4 4 5 7831.45 149.00 91.80 180.0
-2 4 5 7969.91 156.08 94.65 0.0
0 4 5 6067.42 175.42 80.91 180.0
2 4 5 4516.14 203.26 71.98 0.0
4 4 5 724.59 50.30 24.16 0.0
6 4 5 5422.69 138.99 75.10 0.0
8 4 5 893.99 59.51 28.20 0.0
10 4 5 1188.02 77.18 35.05 0.0
12 4 5 86.94 58.09 7.62 0.0
14 4 5 3370.18 141.78 50.62 0.0
16 4 5 800.87 73.92 26.88 180.0
18 4 5 5720.86 231.47 80.45 180.0
20 4 5 632.34 65.62 24.26 0.0
22 4 5 0.00 51.36 5.15 180.0
24 4 5 218.00 59.49 15.03 180.0
26 4 5 64.97 57.70 5.97 0.0
28 4 5 38.85 66.22 6.85 0.0
30 4 5 628.21 102.88 23.52 180.0
32 4 5 272.29 86.75 13.10 180.0
34 4 5 0.00 90.28 12.37 180.0
36 4 5 0.00 81.66 4.29 180.0
38 4 5 52.28 93.14 11.51 180.0
40 4 5 99.65 98.97 8.25 180.0
-45 5 5 172.25 183.71 4.42 180.0
-43 5 5 23.38 101.68 3.37 0.0
-41 5 5 164.90 124.15 4.92 180.0
-39 5 5 95.54 125.46 7.64 180.0
-37 5 5 313.85 93.99 19.27 0.0
-35 5 5 19.47 109.08 9.40 180.0
-33 5 5 76.40 51.20 9.67 180.0
-31 5 5 369.31 57.02 19.94 180.0
-29 5 5 876.28 77.83 26.02 0.0
-27 5 5 0.00 113.21 12.85 180.0
-25 5 5 230.39 60.41 10.58 0.0
-23 5 5 314.62 49.39 20.91 0.0
-21 5 5 43.17 37.63 0.82 180.0
-19 5 5 5338.81 171.56 68.96 180.0
-17 5 5 747.05 49.61 28.67 180.0
-15 5 5 3903.60 348.62 57.60 180.0
-13 5 5 0.00 26.60 2.17 0.0
-11 5 5 4175.03 150.88 60.09 180.0
-9 5 5 27.72 20.73 0.61 180.0
-7 5 5 7653.48 248.90 96.32 0.0
-5 5 5 1005.30 89.66 32.01 180.0
-3 5 5 63591.18 1460.16 238.02 180.0
-1 5 5 331.24 34.48 14.68 180.0
1 5 5 13921.39 736.73 116.22 0.0
3 5 5 2545.82 95.80 51.02 0.0
5 5 5 136.69 24.61 14.04 180.0
7 5 5 291.73 28.60 17.13 0.0
9 5 5 3060.59 106.47 50.85 0.0
11 5 5 1068.15 61.14 35.23 180.0
13 5 5 2931.55 177.16 53.57 0.0
15 5 5 996.06 74.50 30.07 0.0
17 5 5 551.95 62.16 24.84 0.0
19 5 5 7.34 35.24 2.21 180.0
21 5 5 862.71 83.12 25.34 180.0
23 5 5 1055.57 161.77 31.44 180.0
25 5 5 1229.44 104.25 36.10 0.0
27 5 5 0.00 53.24 3.15 0.0
29 5 5 583.04 96.48 18.47 180.0
31 5 5 105.62 79.11 12.32 180.0
33 5 5 33.11 101.14 5.37 180.0
35 5 5 0.00 252.61 4.82 180.0
37 5 5 367.94 141.22 24.78 0.0
-42 6 5 105.86 94.76 4.36 180.0
-40 6 5 41.26 144.53 4.66 0.0
-38 6 5 5.29 116.42 2.07 0.0
-36 6 5 148.17 97.78 10.78 0.0
-34 6 5 0.00 60.93 3.00 180.0
-32 6 5 2234.69 151.38 46.63 0.0
-30 6 5 1509.49 115.06 38.27 0.0
-28 6 5 6323.92 256.51 73.47 180.0
-26 6 5 642.76 68.87 24.48 180.0
-24 6 5 201.31 46.83 12.11 180.0
-22 6 5 75.67 41.13 8.52 0.0
-20 6 5 452.07 64.17 19.87 180.0
-18 6 5 2075.94 129.41 44.30 180.0
-16 6 5 40.80 37.39 1.65 180.0
-14 6 5 188.57 31.57 8.12 0.0
-12 6 5 1795.95 85.90 43.98 0.0
-10 6 5 6753.60 279.23 78.80 0.0
-8 6 5 1511.24 83.69 41.52 180.0
-6 6 5 5606.77 264.98 75.35 0.0
-4 6 5 9033.92 341.51 98.01 180.0
-2 6 5 2293.89 149.83 48.43 0.0
0 6 5 55.99 18.08 4.21 0.0
2 6 5 1189.72 51.60 31.58 180.0
4 6 5 255.54 38.89 13.70 180.0
6 6 5 16782.91 415.82 129.23 0.0
8 6 5 5697.31 222.75 72.95 180.0
10 6 5 14238.77 328.00 111.30 180.0
12 6 5 1026.47 72.32 29.90 0.0
14 6 5 781.11 64.54 25.46 180.0
16 6 5 19.65 34.62 0.41 180.0
18 6 5 1523.21 103.95 35.00 180.0
20 6 5 86.86 103.89 13.53 180.0
22 6 5 1372.48 95.57 35.75 180.0
24 6 5 652.26 74.53 23.00 0.0
26 6 5 0.00 63.85 5.95 0.0
28 6 5 0.00 65.15 0.81 180.0
30 6 5 56.64 72.39 2.69 180.0
32 6 5 248.89 71.46 7.41 180.0
34 6 5 101.75 181.61 1.30 0.0
36 6 5 34.34 140.75 1.78 180.0
-41 7 5 0.00 265.31 3.23 180.0
-39 7 5 118.05 138.79 6.15 180.0
-37 7 5 2.31 101.69 7.84 180.0
-35 7 5 54.76 88.20 0.29 180.0
-33 7 5 69.71 82.58 12.37 0.0
-31 7 5 103.79 51.34 7.00 0.0
-29 7 5 161.20 62.53 9.51 0.0
-27 7 5 2018.68 112.88 45.42 180.0
-25 7 5 0.00 59.71 3.38 180.0
-23 7 5 189.78 154.84 15.62 0.0
-21 7 5 140.78 42.86 9.49 180.0
-19 7 5 890.26 78.98 27.97 180.0
-17 7 5 478.71 95.77 21.29 0.0
-15 7 5 934.45 59.54 27.46 180.0
-13 7 5 1492.92 104.96 39.76 180.0
-11 7 5 1580.35 79.25 44.46 0.0
-9 7 5 32.85 19.94 4.09 0.0
-7 7 5 12039.90 351.66 103.05 180.0
-5 7 5 121.69 43.85 11.87 180.0
-3 7 5 2530.75 132.76 52.19 0.0
-1 7 5 69.37 35.09 5.26 180.0
1 7 5 1412.30 57.24 37.25 0.0
3 7 5 112.01 21.89 8.39 180.0
5 7 5 1233.68 71.05 30.33 0.0
7 7 5 22.68 79.61 6.13 180.0
9 7 5 904.57 68.76 33.98 180.0
11 7 5 442.37 46.66 23.06 180.0
13 7 5 23653.95 585.45 138.30 0.0
15 7 5 52.40 55.87 1.38 0.0
17 7 5 2186.67 126.12 48.34 180.0
19 7 5 1506.50 97.69 38.62 180.0
21 7 5 1671.29 152.52 37.54 0.0
23 7 5 432.27 87.98 14.85 180.0
25 7 5 248.81 67.37 12.34 0.0
27 7 5 0.00 115.31 1.47 180.0
29 7 5 1104.83 166.92 31.41 0.0
31 7 5 92.39 151.22 10.51 180.0
33 7 5 262.01 83.03 12.98 180.0
-38 8 5 265.90 102.75 0.07 0.0
-36 8 5 45.04 101.36 2.93 180.0
-34 8 5 77.55 79.19 7.83 0.0
-32 8 5 291.35 102.40 21.39 180.0
-30 8 5 127.62 67.18 3.91 180.0
-28 8 5 1037.20 88.86 31.26 180.0
-26 8 5 1009.61 90.46 31.18 180.0
-24 8 5 114.04 54.46 9.22 180.0
-22 8 5 289.10 48.70 15.98 180.0
-20 8 5 226.39 53.37 14.11 0.0
-18 8 5 77.71 33.67 11.82 0.0
-16 8 5 116.51 33.51 7.63 180.0
-14 8 5 27.43 53.86 8.13 0.0
-12 8 5 1620.04 90.30 42.20 180.0
-10 8 5 196.15 27.03 14.03 0.0
-8 8 5 772.96 70.11 26.33 180.0
-6 8 5 1729.60 83.38 40.45 0.0
-4 8 5 8986.21 556.75 92.93 180.0
-2 8 5 27161.56 1143.38 154.37 180.0
0 8 5 446.18 163.11 17.89 0.0
2 8 5 3153.42 307.90 56.20 0.0
4 8 5 895.22 48.60 29.59 0.0
6 8 5 0.00 25.71 0.85 180.0
8 8 5 351.01 84.47 20.39 0.0
10 8 5 750.56 69.92 27.64 0.0
12 8 5 1595.86 90.28 37.19 180.0
14 8 5 923.66 120.26 28.24 180.0
16 8 5 498.50 52.23 20.92 180.0
18 8 5 7681.54 313.55 82.63 180.0
20 8 5 1094.71 80.58 34.68 0.0
22 8 5 1800.15 208.38 41.06 180.0
24 8 5 0.00 92.33 0.72 180.0
26 8 5 316.12 154.60 16.72 180.0
28 8 5 324.18 156.75 17.90 0.0
30 8 5 1411.99 173.82 34.01 0.0
-33 9 5 376.48 246.75 9.45 0.0
-31 9 5 453.10 229.21 21.19 0.0
-29 9 5 0.00 136.39 0.16 0.0
-27 9 5 1156.89 298.41 32.89 180.0
-25 9 5 1.77 41.83 3.14 0.0
-23 9 5 10.84 47.39 3.46 0.0
-21 9 5 0.00 93.65 4.52 0.0
-19 9 5 89.10 99.90 0.47 180.0
-17 9 5 258.73 41.66 16.44 180.0
-15 9 5 67.08 34.22 5.59 0.0
-13 9 5 446.53 62.04 24.80 0.0
-11 9 5 258.09 40.35 15.51 0.0
-9 9 5 349.07 37.93 20.57 180.0
-7 9 5 5763.59 423.34 72.09 0.0
-5 9 5 105.74 49.62 0.93 180.0
-3 9 5 79.53 28.92 11.32 180.0
-1 9 5 30.99 28.79 0.66 0.0
1 9 5 926.68 80.94 30.05 0.0
3 9 5 265.36 71.82 15.53 180.0
5 9 5 215.55 67.18 12.88 0.0
7 9 5 25.79 29.48 0.60 180.0
9 9 5 70.45 37.50 4.02 0.0
11 9 5 116.52 47.58 11.33 180.0
13 9 5 778.51 76.04 26.53 180.0
15 9 5 564.92 72.07 23.79 180.0
17 9 5 243.44 64.77 14.36 0.0
19 9 5 311.56 95.20 15.09 180.0
21 9 5 302.76 114.69 16.96 0.0
23 9 5 148.61 88.99 17.50 180.0
25 9 5 1141.50 244.50 31.60 0.0
27 9 5 26.80 132.17 9.52 180.0
-28 10 5 1548.53 480.55 28.25 180.0
-26 10 5 104.50 154.83 13.32 180.0
-24 10 5 337.04 148.33 2.21 180.0
-22 10 5 350.63 152.28 16.97 180.0
-20 10 5 0.00 98.36 1.99 0.0
-18 10 5 65.31 68.23 9.89 0.0
-16 10 5 62.44 71.71 7.06 0.0
-14 10 5 68.05 44.00 1.57 180.0
-12 10 5 26.08 19.95 6.58 180.0
-10 10 5 248.69 44.62 18.95 0.0
-8 10 5 2032.90 164.82 47.53 180.0
-6 10 5 1022.19 92.18 32.96 180.0
-4 10 5 0.00 31.13 7.53 0.0
-2 10 5 72.82 35.27 5.51 180.0
0 10 5 533.44 101.89 23.00 0.0
2 10 5 358.89 103.48 22.79 180.0
4 10 5 123.89 129.33 11.92 180.0
6 10 5 568.31 126.82 23.49 0.0
8 10 5 23.86 14.58 2.34 180.0
10 10 5 78.33 56.23 12.10 0.0
12 10 5 134.91 43.18 12.65 0.0
14 10 5 101.51 64.87 7.30 180.0
16 10 5 0.00 286.45 4.15 180.0
18 10 5 3622.84 568.91 64.48 180.0
20 10 5 0.00 149.19 1.05 180.0
22 10 5 337.08 154.61 16.70 180.0
-48 0 6 8.94 321.12 7.06 0.0
-46 0 6 137.23 176.13 25.70 180.0
-44 0 6 93.91 156.15 11.83 180.0
-42 0 6 1801.60 259.22 41.75 180.0
-40 0 6 0.00 113.97 0.28 0.0
-38 0 6 3592.38 260.56 63.78 0.0
-36 0 6 97.84 96.64 8.94 0.0
-34 0 6 22035.75 1042.96 142.36 180.0
-32 0 6 0.00 89.64 5.54 0.0
-30 0 6 10432.87 388.14 100.62 180.0
-28 0 6 92.89 100.87 7.51 0.0
-26 0 6 1231.45 131.76 38.69 180.0
-24 0 6 0.00 76.23 6.17 180.0
-22 0 6 9298.61 298.55 85.36 0.0
-20 0 6 834.45 74.46 32.87 0.0
-18 0 6 195092.33 4696.21 378.82 0.0
-16 0 6 5.17 48.95 0.18 180.0
-14 0 6 284471.78 8465.51 445.58 0.0
-12 0 6 382.63 117.88 21.72 0.0
-10 0 6 103223.55 3229.26 312.38 0.0
-8 0 6 44.93 109.48 3.65 180.0
-6 0 6 38477.05 925.04 207.49 0.0
-4 0 6 54.56 37.69 9.23 180.0
-2 0 6 1562.24 75.64 33.18 180.0
0 0 6 31.97 66.57 10.80 180.0
2 0 6 67455.86 2380.19 241.22 180.0
4 0 6 5385.30 266.44 79.99 180.0
6 0 6 6111.52 260.34 80.13 0.0
8 0 6 754.61 75.67 32.73 180.0
10 0 6 19263.63 662.51 139.40 0.0
12 0 6 4327.55 221.09 65.81 0.0
14 0 6 15048.17 943.25 151.98 180.0
16 0 6 5908.77 429.99 74.92 180.0
18 0 6 2507.29 381.34 46.98 0.0
20 0 6 61.89 163.01 4.90 0.0
22 0 6 0.00 106.03 11.51 180.0
24 0 6 229.83 93.72 14.90 180.0
26 0 6 1477.98 176.29 42.79 180.0
28 0 6 3446.35 431.71 62.62 180.0
30 0 6 7775.64 810.84 84.45 0.0
32 0 6 99.24 129.07 5.16 180.0
34 0 6 282.87 158.63 4.64 180.0
36 0 6 227.64 146.03 7.35 180.0
38 0 6 480.73 247.44 26.97 0.0
40 0 6 58.31 130.75 0.21 0.0
-49 1 6 180.98 366.24 8.06 180.0
-47 1 6 508.88 208.79 21.67 180.0
-45 1 6 0.00 180.48 5.54 0.0
-43 1 6 0.00 301.31 7.55 180.0
-41 1 6 659.44 148.15 24.81 0.0
-39 1 6 361.85 225.46 18.39 180.0
-37 1 6 2562.13 210.33 51.06 0.0
-35 1 6 1547.01 128.00 39.45 180.0
-33 1 6 14000.19 460.08 116.02 0.0
-31 1 6 14177.69 486.42 116.49 180.0
-29 1 6 38.74 63.00 4.55 180.0
-27 1 6 30.32 48.96 2.49 180.0
-25 1 6 421.43 65.83 22.96 0.0
-23 1 6 412.64 51.22 19.54 0.0
-21 1 6 10288.95 220.15 101.32 0.0
-19 1 6 20073.82 394.21 141.00 180.0
-17 1 6 41.83 31.90 4.07 0.0
-15 1 6 14227.02 289.16 124.50 180.0
-13 1 6 123.49 34.94 9.19 0.0
-11 1 6 33210.37 662.40 183.95 180.0
-9 1 6 515.02 40.95 29.48 180.0
-7 1 6 10981.29 224.47 112.37 180.0
-5 1 6 321.85 36.35 23.07 180.0
-3 1 6 2404.55 76.99 53.95 180.0
-1 1 6 1411.92 89.06 34.01 0.0
1 1 6 199.02 44.32 16.38 180.0
3 1 6 52662.21 1333.43 219.06 0.0
5 1 6 17271.43 458.36 136.38 180.0
7 1 6 12520.55 336.79 110.50 180.0
9 1 6 1317.93 210.47 40.02 180.0
11 1 6 24350.80 577.59 144.40 180.0
13 1 6 1272.70 163.26 19.07 180.0
15 1 6 21748.23 538.95 136.47 180.0
17 1 6 521.88 68.99 23.75 0.0
19 1 6 399.40 61.48 18.70 180.0
21 1 6 201.63 63.64 5.72 180.0
23 1 6 680.20 105.57 32.40 180.0
25 1 6 47.87 53.85 1.10 180.0
27 1 6 2658.01 187.97 55.27 180.0
29 1 6 32.70 89.97 13.62 0.0
31 1 6 2683.46 207.09 48.92 0.0
33 1 6 179.26 152.17 12.43 180.0
35 1 6 4492.92 515.67 56.77 180.0
37 1 6 0.00 109.00 0.80 0.0
39 1 6 532.35 147.01 24.50 0.0
41 1 6 0.00 107.64 3.21 180.0
-48 2 6 171.05 136.11 5.26 180.0
-46 2 6 0.00 401.72 11.59 0.0
-44 2 6 0.00 114.14 5.16 180.0
-42 2 6 38.38 292.88 4.71 180.0
-40 2 6 43.99 125.91 4.02 180.0
-38 2 6 11736.74 656.07 100.77 180.0
-36 2 6 0.00 162.14 6.54 0.0
-34 2 6 26.54 58.18 11.58 0.0
-32 2 6 308.37 83.71 14.19 0.0
-30 2 6 2843.97 135.59 49.18 180.0
-28 2 6 26.45 44.71 5.40 0.0
-26 2 6 66.74 44.37 2.02 0.0
-24 2 6 92.15 36.87 12.91 0.0
-22 2 6 1569.18 109.05 35.37 0.0
-20 2 6 121.78 47.05 9.66 180.0
-18 2 6 15315.75 329.38 116.22 0.0
-16 2 6 715.85 114.30 17.44 0.0
-14 2 6 33065.52 655.49 179.23 0.0
-12 2 6 0.00 24.67 0.98 180.0
-10 2 6 40.43 37.71 5.28 0.0
-8 2 6 787.12 52.93 25.76 180.0
-6 2 6 53532.48 1081.26 226.83 0.0
-4 2 6 328.76 37.45 19.58 0.0
-2 2 6 111.91 33.08 14.43 0.0
0 2 6 56.87 65.11 2.75 180.0
2 2 6 3234.24 225.29 58.95 0.0
4 2 6 94.87 28.88 9.26 0.0
6 2 6 7.95 29.33 4.67 0.0
8 2 6 304.40 46.12 14.37 180.0
10 2 6 1885.80 155.37 35.55 180.0
12 2 6 337.85 54.04 16.35 0.0
14 2 6 3651.65 172.06 55.92 180.0
16 2 6 229.30 62.04 18.25 180.0
18 2 6 713.76 77.41 23.25 0.0
20 2 6 1318.75 96.55 37.43 180.0
22 2 6 2172.17 144.75 43.07 0.0
24 2 6 236.42 60.77 12.70 0.0
26 2 6 769.49 88.59 25.59 180.0
28 2 6 2398.01 182.19 51.18 180.0
30 2 6 1997.27 368.09 42.12 0.0
32 2 6 157.58 174.33 0.83 180.0
34 2 6 125.84 134.37 8.16 0.0
36 2 6 0.00 261.25 0.35 180.0
38 2 6 0.00 128.64 8.74 180.0
40 2 6 38.78 112.85 8.11 180.0
-47 3 6 509.70 159.54 23.42 180.0
-45 3 6 164.86 106.61 21.40 180.0
-43 3 6 156.52 105.70 10.83 0.0
-41 3 6 0.00 150.41 2.38 180.0
-39 3 6 229.54 100.55 13.04 0.0
-37 3 6 3096.71 248.51 54.35 0.0
-35 3 6 13567.66 499.27 111.81 180.0
-33 3 6 1697.70 157.32 41.44 180.0
-31 3 6 5100.81 220.99 71.73 180.0
-29 3 6 393.48 90.59 17.68 180.0
-27 3 6 838.90 108.36 28.68 0.0
-25 3 6 268.25 46.91 18.07 0.0
-23 3 6 184.00 91.54 0.66 180.0
-21 3 6 62.25 64.01 11.87 0.0
-19 3 6 90.78 28.09 9.66 0.0
-17 3 6 115.84 34.36 11.47 0.0
-15 3 6 13709.86 293.67 119.93 0.0
-13 3 6 40929.45 765.39 195.99 0.0
-11 3 6 112.64 28.19 8.15 180.0
-9 3 6 668.87 46.09 23.94 180.0
-7 3 6 1184.59 59.64 39.33 0.0
-5 3 6 1063.82 54.93 33.74 0.0
-3 3 6 6703.58 155.24 87.25 0.0
-1 3 6 14776.59 348.55 120.74 0.0
1 3 6 402.22 53.49 24.80 180.0
3 3 6 534.66 45.56 23.87 0.0
5 3 6 2194.87 80.78 53.77 180.0
7 3 6 1247.83 149.82 30.41 180.0
9 3 6 2088.49 93.13 52.66 180.0
11 3 6 7792.76 245.68 86.71 180.0
13 3 6 120.50 49.63 6.51 0.0
15 3 6 207.96 68.29 8.84 180.0
17 3 6 589.40 73.73 27.79 180.0
19 3 6 29.99 49.06 5.90 0.0
21 3 6 33.65 40.29 7.32 180.0
23 3 6 195.60 60.49 13.66 0.0
25 3 6 95.90 80.32 12.08 180.0
27 3 6 2363.21 162.83 45.97 180.0
29 3 6 68.36 72.33 4.37 0.0
31 3 6 62.15 89.34 13.36 180.0
33 3 6 157.47 278.77 8.88 0.0
35 3 6 0.00 115.65 5.03 0.0
37 3 6 26.39 391.60 0.88 180.0
39 3 6 0.00 138.38 11.70 180.0
-46 4 6 642.88 141.41 28.41 180.0
-44 4 6 45.75 163.45 3.41 180.0
-42 4 6 265.59 152.49 3.25 0.0
-40 4 6 644.61 132.53 22.99 180.0
-38 4 6 207.41 128.01 12.07 180.0
-36 4 6 397.09 92.30 17.40 0.0
-34 4 6 442.53 126.79 10.37 0.0
-32 4 6 0.00 58.00 6.04 0.0
-30 4 6 1871.09 113.86 40.50 180.0
-28 4 6 45.28 69.39 5.10 180.0
-26 4 6 57.28 73.51 8.42 0.0
-24 4 6 4.21 37.61 5.19 180.0
-22 4 6 383.85 56.21 22.84 180.0
-20 4 6 211.15 50.02 13.57 0.0
-18 4 6 3808.32 133.62 65.87 180.0
-16 4 6 450.99 46.35 21.73 180.0
-14 4 6 569.91 36.95 21.50 0.0
-12 4 6 26.52 31.09 8.85 180.0
-10 4 6 12268.64 252.35 120.03 180.0
-8 4 6 40.01 39.59 8.13 0.0
-6 4 6 5942.13 182.61 74.95 0.0
-4 4 6 413.38 33.31 21.58 0.0
-2 4 6 11900.32 302.42 114.93 0.0
0 4 6 2474.98 89.34 50.17 0.0
2 4 6 9102.44 977.40 97.86 180.0
4 4 6 240.40 67.92 15.20 180.0
6 4 6 57.17 28.83 7.37 0.0
8 4 6 0.00 36.69 0.02 0.0
10 4 6 15198.38 457.00 120.58 0.0
12 4 6 516.64 47.31 24.35 0.0
14 4 6 837.08 100.37 29.83 180.0
16 4 6 699.08 62.88 26.93 180.0
18 4 6 663.22 82.46 21.00 180.0
20 4 6 963.13 135.69 28.79 180.0
22 4 6 770.82 82.88 32.46 0.0
24 4 6 681.22 102.97 28.07 0.0
26 4 6 992.52 151.19 27.32 180.0
28 4 6 172.01 101.70 15.13 180.0
30 4 6 145.11 74.15 0.59 0.0
32 4 6 0.00 56.53 7.73 180.0
34 4 6 177.44 173.96 5.08 180.0
36 4 6 146.58 121.22 1.82 0.0
38 4 6 862.02 119.01 35.03 0.0
-45 5 6 169.47 148.42 9.20 0.0
-43 5 6 11.74 101.87 6.64 180.0
-41 5 6 128.65 93.87 8.84 180.0
-39 5 6 560.40 157.35 27.51 180.0
-37 5 6 2054.09 315.42 45.95 180.0
-35 5 6 1675.70 125.12 41.87 180.0
-33 5 6 505.83 75.24 21.20 180.0
-31 5 6 182.24 70.64 16.26 180.0
-29 5 6 6291.54 223.05 77.92 180.0
-27 5 6 8481.78 284.77 86.04 0.0
-25 5 6 3494.42 143.45 57.14 0.0
-23 5 6 763.22 75.77 25.59 180.0
-21 5 6 399.88 41.81 21.29 180.0
-19 5 6 5103.65 173.25 74.28 0.0
-17 5 6 1933.14 148.64 39.99 0.0
-15 5 6 5141.63 198.85 76.68 0.0
-13 5 6 2829.25 109.75 53.00 0.0
-11 5 6 71.07 34.79 7.38 0.0
-9 5 6 3099.47 78.78 53.47 180.0
-7 5 6 40872.41 842.32 202.44 0.0
-5 5 6 926.21 61.93 36.07 0.0
-3 5 6 7702.19 298.41 87.67 0.0
-1 5 6 13363.89 382.72 117.40 0.0
1 5 6 71.67 30.53 1.81 0.0
3 5 6 6594.72 219.60 84.09 0.0
5 5 6 40.74 32.10 6.04 180.0
7 5 6 5804.32 135.03 71.50 180.0
9 5 6 0.00 24.98 1.10 180.0
11 5 6 313.59 43.10 18.94 0.0
13 5 6 371.36 82.59 17.14 180.0
15 5 6 288.39 43.86 13.86 180.0
17 5 6 1162.73 79.19 32.79 0.0
19 5 6 311.37 77.58 19.84 0.0
21 5 6 48.23 47.41 0.91 180.0
23 5 6 2688.12 222.21 49.49 0.0
25 5 6 190.42 80.23 14.52 180.0
27 5 6 573.42 75.24 27.67 180.0
29 5 6 86.21 62.63 3.35 180.0
31 5 6 415.32 81.94 22.98 180.0
33 5 6 86.17 86.21 0.40 0.0
35 5 6 221.69 182.99 16.26 180.0
37 5 6 86.53 130.17 5.23 180.0
-44 6 6 96.30 161.85 2.37 180.0
-42 6 6 61.14 123.27 1.19 180.0
-40 6 6 4.10 77.43 1.04 0.0
-38 6 6 2062.74 217.74 42.98 180.0
-36 6 6 196.59 109.11 8.34 180.0
-34 6 6 97.24 104.60 0.35 180.0
-32 6 6 7.47 67.09 0.88 180.0
-30 6 6 280.17 58.48 18.98 0.0
-28 6 6 691.20 82.84 23.17 180.0
-26 6 6 76.73 88.58 3.64 180.0
-24 6 6 256.38 47.82 15.60 0.0
-22 6 6 1497.09 136.36 42.06 180.0
-20 6 6 630.54 53.10 23.52 180.0
-18 6 6 2318.65 88.97 54.60 180.0
-16 6 6 130.89 49.67 9.32 180.0
-14 6 6 144.81 62.22 4.91 0.0
-12 6 6 1177.81 49.94 33.64 0.0
-10 6 6 4722.32 152.81 76.32 180.0
-8 6 6 260.00 36.39 17.60 180.0
-6 6 6 31651.79 822.72 168.30 0.0
-4 6 6 71.79 42.91 2.17 0.0
-2 6 6 34.90 19.65 4.81 180.0
0 6 6 0.00 31.23 4.12 180.0
2 6 6 5860.71 150.10 79.24 0.0
4 6 6 2663.44 184.45 47.39 0.0
6 6 6 601.88 93.79 23.66 180.0
8 6 6 1613.48 91.70 39.05 180.0
10 6 6 5463.06 164.62 74.58 180.0
12 6 6 115.36 33.20 6.28 180.0
14 6 6 96.40 58.86 8.16 0.0
16 6 6 220.94 47.36 10.27 180.0
18 6 6 61.97 42.30 5.91 180.0
20 6 6 151.03 73.72 8.95 180.0
22 6 6 7.32 42.71 6.61 0.0
24 6 6 25.51 49.63 8.06 0.0
26 6 6 780.09 140.26 29.16 180.0
28 6 6 93.60 59.11 8.82 0.0
30 6 6 134.66 61.63 8.35 180.0
32 6 6 0.00 106.74 3.48 180.0
34 6 6 250.37 129.77 17.67 0.0
-41 7 6 0.00 115.32 12.79 0.0
-39 7 6 232.87 111.53 20.64 180.0
-37 7 6 377.80 89.76 20.69 180.0
-35 7 6 77.60 65.75 4.68 0.0
-33 7 6 191.31 56.83 11.22 0.0
-31 7 6 600.40 120.97 29.32 180.0
-29 7 6 1675.81 118.89 42.18 180.0
-27 7 6 680.96 65.79 23.99 0.0
-25 7 6 1140.01 87.52 35.46 180.0
-23 7 6 3998.64 188.64 65.09 0.0
-21 7 6 2928.26 147.66 57.37 0.0
-19 7 6 2011.96 102.16 44.49 180.0
-17 7 6 3648.68 130.57 58.59 180.0
-15 7 6 6010.05 185.16 83.93 0.0
-13 7 6 1868.91 100.05 45.33 0.0
-11 7 6 580.82 56.17 28.84 0.0
-9 7 6 0.38 24.09 3.35 0.0
-7 7 6 612.82 48.41 25.29 0.0
-5 7 6 2073.18 114.41 47.11 0.0
-3 7 6 1552.48 256.28 40.98 0.0
-1 7 6 311.77 58.11 17.10 180.0
1 7 6 797.84 47.22 28.88 0.0
3 7 6 633.66 43.71 26.01 0.0
5 7 6 681.53 81.43 22.78 0.0
7 7 6 137.69 46.88 9.25 0.0
9 7 6 866.09 131.96 28.19 0.0
11 7 6 1995.84 113.89 40.46 180.0
13 7 6 4326.67 145.55 64.12 0.0
15 7 6 1835.14 124.76 40.58 0.0
17 7 6 1352.64 111.57 33.69 180.0
19 7 6 379.53 56.31 18.58 0.0
21 7 6 29.58 60.92 4.99 180.0
23 7 6 110.80 96.20 17.00 180.0
25 7 6 46.23 75.99 0.45 180.0
27 7 6 683.59 204.42 30.34 180.0
29 7 6 59.98 151.86 1.80 180.0
31 7 6 55.17 153.63 5.09 180.0
33 7 6 0.00 399.66 8.93 0.0
-38 8 6 50.36 121.88 5.01 0.0
-36 8 6 76.76 94.92 1.68 180.0
-34 8 6 0.00 105.22 1.39 0.0
-32 8 6 0.00 52.65 3.87 0.0
-30 8 6 416.02 80.11 14.90 180.0
-28 8 6 129.79 49.44 9.71 180.0
-26 8 6 0.00 32.53 1.57 180.0
-24 8 6 843.08 75.73 28.36 180.0
-22 8 6 475.58 55.18 22.08 180.0
-20 8 6 270.17 46.11 19.16 0.0
-18 8 6 176.04 98.56 11.15 0.0
-16 8 6 0.00 37.83 1.35 0.0
-14 8 6 1299.44 80.85 41.74 180.0
-12 8 6 417.30 37.53 18.48 180.0
-10 8 6 124.33 25.12 3.37 0.0
-8 8 6 644.23 85.98 25.93 0.0
-6 8 6 6900.98 337.83 79.22 0.0
-4 8 6 773.58 77.55 24.88 180.0
-2 8 6 5725.73 332.28 71.21 0.0
0 8 6 138.10 66.45 6.78 0.0
2 8 6 6033.11 191.15 72.08 180.0
4 8 6 73.67 32.79 7.26 180.0
6 8 6 957.37 79.11 31.55 0.0
8 8 6 9.66 40.19 5.71 0.0
10 8 6 1501.08 104.15 36.22 180.0
12 8 6 37.71 41.75 1.43 0.0
14 8 6 2166.95 164.25 47.14 180.0
16 8 6 1323.74 83.99 33.70 180.0
18 8 6 320.70 57.33 17.24 180.0
20 8 6 866.15 84.27 28.35 180.0
22 8 6 78.21 68.21 12.63 0.0
24 8 6 598.13 133.73 24.13 0.0
26 8 6 820.88 163.49 26.81 180.0
28 8 6 0.00 114.31 3.75 180.0
30 8 6 176.89 123.39 8.70 180.0
-33 9 6 0.00 151.91 0.89 180.0
-31 9 6 199.26 228.62 11.32 0.0
-29 9 6 41.22 132.99 10.18 180.0
-27 9 6 151.96 138.11 12.43 0.0
-25 9 6 372.52 142.60 17.72 0.0
-23 9 6 268.51 60.06 18.57 180.0
-21 9 6 97.20 80.88 2.04 0.0
-19 9 6 95.16 62.07 8.58 180.0
-17 9 6 87.11 60.13 11.47 0.0
-15 9 6 621.18 53.86 27.89 180.0
-13 9 6 371.06 49.06 19.00 180.0
-11 9 6 939.40 101.97 35.84 0.0
-9 9 6 2582.80 141.17 49.25 0.0
-7 9 6 578.84 103.66 22.94 0.0
-5 9 6 526.50 72.58 24.48 180.0
-3 9 6 1420.89 105.86 35.20 180.0
-1 9 6 123.37 109.30 14.82 180.0
1 9 6 3621.81 221.27 56.74 0.0
3 9 6 3955.86 235.69 60.80 0.0
5 9 6 73.09 20.00 7.76 0.0
7 9 6 119.95 43.21 14.36 180.0
9 9 6 126.46 49.57 12.36 180.0
11 9 6 3308.10 214.68 56.83 180.0
13 9 6 199.01 59.29 16.69 0.0
15 9 6 45.33 86.00 6.74 0.0
17 9 6 241.93 69.86 15.81 0.0
19 9 6 439.23 80.07 18.67 180.0
21 9 6 2.51 85.85 6.25 180.0
23 9 6 1293.14 228.45 36.31 180.0
25 9 6 163.08 141.66 7.07 180.0
-28 10 6 0.00 305.24 3.97 180.0
-26 10 6 1584.57 256.52 32.45 180.0
-24 10 6 26.32 158.67 2.51 180.0
-22 10 6 65.71 66.45 0.80 180.0
-20 10 6 126.07 191.28 4.34 180.0
-18 10 6 266.67 61.26 16.73 0.0
-16 10 6 0.00 55.21 5.49 0.0
-14 10 6 39.20 28.55 3.01 0.0
-12 10 6 85.45 27.35 9.74 0.0
-10 10 6 133.39 38.58 14.82 0.0
-8 10 6 0.00 39.37 1.65 180.0
-6 10 6 85.28 51.22 13.39 180.0
-4 10 6 43.31 48.74 3.64 180.0
-2 10 6 226.10 78.82 15.47 180.0
0 10 6 17.91 24.38 1.85 180.0
2 10 6 316.53 104.52 18.27 0.0
4 10 6 34.65 31.69 6.63 180.0
6 10 6 279.41 47.09 15.90 180.0
8 10 6 55.07 55.32 5.19 0.0
10 10 6 102.20 200.02 10.67 0.0
12 10 6 18.94 108.44 3.23 0.0
14 10 6 1301.88 245.48 32.86 180.0
16 10 6 1432.39 256.32 38.64 180.0
18 10 6 255.62 164.56 19.89 0.0
20 10 6 25.61 231.34 0.55 180.0
22 10 6 1378.92 263.31 42.71 180.0
-49 1 7 453.24 204.52 21.00 180.0
-47 1 7 0.00 309.26 0.26 180.0
-45 1 7 898.03 442.49 28.17 0.0
-43 1 7 0.00 123.73 3.40 0.0
-41 1 7 300.34 190.43 10.65 0.0
-39 1 7 0.00 85.88 4.66 0.0
-37 1 7 8357.01 343.22 88.83 0.0
-35 1 7 706.50 103.66 26.11 0.0
-33 1 7 8361.96 280.42 84.47 180.0
-31 1 7 224.45 68.02 5.35 0.0
-29 1 7 48991.44 1298.03 212.32 0.0
-27 1 7 49.07 68.33 8.84 0.0
-25 1 7 8460.83 215.22 94.19 180.0
-23 1 7 147.07 43.32 13.54 0.0
-21 1 7 7475.20 187.69 86.55 0.0
-19 1 7 151.88 64.94 8.22 180.0
-17 1 7 21567.79 454.35 147.24 180.0
-15 1 7 247.35 61.64 17.36 0.0
-13 1 7 4848.86 131.21 76.40 180.0
-11 1 7 53.93 55.41 4.15 180.0
-9 1 7 1256.93 91.74 38.03 180.0
-7 1 7 708.97 71.90 29.12 0.0
-5 1 7 8311.82 189.46 95.24 180.0
-3 1 7 433.62 50.59 20.90 0.0
-1 1 7 1815.43 138.91 39.20 180.0
1 1 7 5.16 34.75 4.16 180.0
3 1 7 18015.24 505.75 133.92 0.0
5 1 7 1398.63 111.74 32.01 180.0
7 1 7 31144.03 992.33 169.83 0.0
9 1 7 3994.05 158.52 61.35 0.0
11 1 7 28849.78 924.18 162.07 180.0
13 1 7 2170.95 112.08 44.81 180.0
15 1 7 0.00 78.60 6.60 0.0
17 1 7 300.78 74.54 11.57 0.0
19 1 7 610.71 77.41 22.70 180.0
21 1 7 27.42 59.37 1.08 180.0
23 1 7 66.07 88.14 4.27 180.0
25 1 7 0.00 67.16 1.12 180.0
27 1 7 515.49 80.32 26.01 180.0
29 1 7 61.54 90.56 23.23 180.0
31 1 7 3933.91 451.65 66.08 0.0
33 1 7 365.97 118.34 16.81 0.0
35 1 7 12.14 170.25 7.67 180.0
37 1 7 134.26 402.52 11.60 0.0
39 1 7 2364.98 466.85 32.13 180.0
-48 2 7 133.58 201.98 1.05 180.0
-46 2 7 41.74 152.84 9.57 0.0
-44 2 7 131.18 145.17 2.15 180.0
-42 2 7 682.32 147.15 24.70 180.0
-40 2 7 813.53 147.56 31.80 180.0
-38 2 7 596.10 80.07 27.22 0.0
-36 2 7 635.22 107.36 23.36 0.0
-34 2 7 2993.33 161.47 50.60 180.0
-32 2 7 1277.60 121.22 36.05 0.0
-30 2 7 4738.86 230.61 70.06 180.0
-28 2 7 82.92 51.11 4.91 180.0
-26 2 7 3165.91 175.99 51.80 180.0
-24 2 7 396.69 50.40 17.03 180.0
-22 2 7 5167.85 198.27 72.02 0.0
-20 2 7 4632.61 136.30 69.23 0.0
-18 2 7 7654.44 239.11 87.51 0.0
-16 2 7 3156.13 98.98 56.97 0.0
-14 2 7 3779.75 228.49 61.57 0.0
-12 2 7 1992.32 78.41 40.87 0.0
-10 2 7 2505.69 96.30 54.78 0.0
-8 2 7 10748.47 230.10 109.87 0.0
-6 2 7 8142.50 196.95 98.14 180.0
-4 2 7 4488.17 118.24 69.33 180.0
-2 2 7 1255.00 61.09 40.84 180.0
0 2 7 13523.94 359.29 121.68 0.0
2 2 7 21922.79 326.43 153.73 180.0
4 2 7 12429.47 349.13 107.58 180.0
6 2 7 54.78 50.24 4.06 180.0
8 2 7 23896.87 661.23 151.59 0.0
10 2 7 1070.37 102.15 29.83 180.0
12 2 7 5314.01 190.62 76.80 0.0
14 2 7 1509.94 87.03 38.77 180.0
16 2 7 75.31 58.24 7.82 180.0
18 2 7 886.42 78.14 28.87 0.0
20 2 7 7191.84 464.77 89.20 0.0
22 2 7 708.68 97.24 25.67 180.0
24 2 7 340.73 60.63 16.32 180.0
26 2 7 0.00 49.21 0.58 180.0
28 2 7 949.23 123.55 27.44 180.0
30 2 7 64.78 100.70 8.66 180.0
32 2 7 2586.93 279.41 46.53 180.0
34 2 7 249.22 144.26 1.00 180.0
36 2 7 128.18 169.54 0.82 180.0
38 2 7 224.33 146.79 3.34 0.0
40 2 7 793.57 292.45 31.73 180.0
-47 3 7 20.89 104.91 3.40 180.0
-45 3 7 124.98 104.60 9.67 180.0
-43 3 7 171.26 112.18 7.93 0.0
-41 3 7 123.52 174.45 17.79 0.0
-39 3 7 0.00 121.23 10.06 0.0
-37 3 7 4731.08 312.19 64.77 0.0
-35 3 7 373.00 93.24 15.35 0.0
-33 3 7 41216.78 1359.63 190.26 0.0
-31 3 7 323.92 62.82 15.72 0.0
-29 3 7 652.37 112.35 24.59 0.0
-27 3 7 779.80 101.48 25.52 0.0
-25 3 7 110.49 36.61 9.61 0.0
-23 3 7 90.77 37.40 8.04 180.0
-21 3 7 401.56 37.35 19.28 0.0
-19 3 7 29.09 33.47 4.15 0.0
-17 3 7 115.48 31.89 2.98 0.0
-15 3 7 1582.19 78.58 37.87 0.0
-13 3 7 24911.46 725.06 151.90 180.0
-11 3 7 50.75 51.81 10.25 180.0
-9 3 7 2577.59 75.20 53.12 0.0
-7 3 7 139.53 35.30 13.29 0.0
-5 3 7 144.26 69.59 18.20 180.0
-3 3 7 0.00 28.89 0.42 180.0
-1 3 7 71.63 58.00 7.86 180.0
1 3 7 914.17 83.92 28.90 0.0
3 3 7 6643.74 191.80 76.79 180.0
5 3 7 753.62 164.43 30.92 180.0
7 3 7 6030.47 181.87 71.30 0.0
9 3 7 173.15 38.90 10.91 180.0
11 3 7 362.46 65.04 19.01 0.0
13 3 7 450.61 105.22 21.63 0.0
15 3 7 227.24 42.28 12.09 0.0
17 3 7 50.79 66.88 5.30 0.0
19 3 7 210.02 64.72 18.84 180.0
21 3 7 362.48 90.30 17.04 0.0
23 3 7 1390.05 135.62 42.44 180.0
25 3 7 785.78 106.54 29.09 180.0
27 3 7 737.78 101.96 24.28 0.0
29 3 7 164.24 107.26 10.32 180.0
31 3 7 318.13 194.03 16.12 0.0
33 3 7 401.88 131.52 13.92 0.0
35 3 7 207.53 126.94 16.86 180.0
37 3 7 296.93 116.48 16.26 180.0
39 3 7 119.18 246.13 9.17 0.0
-46 4 7 331.24 106.12 17.00 180.0
-44 4 7 57.73 127.44 0.61 0.0
-42 4 7 671.45 162.99 15.50 0.0
-40 4 7 0.00 87.59 5.96 0.0
-38 4 7 59.27 84.09 12.00 0.0
-36 4 7 1521.95 112.48 40.27 0.0
-34 4 7 2998.48 164.56 52.47 180.0
-32 4 7 861.91 119.66 28.40 180.0
-30 4 7 2582.74 132.24 49.15 180.0
-28 4 7 67.84 54.31 10.07 0.0
-26 4 7 0.00 39.08 0.81 0.0
-24 4 7 20.72 36.88 1.70 0.0
-22 4 7 108.61 43.53 4.36 180.0
-20 4 7 946.08 79.09 31.26 180.0
-18 4 7 1095.63 75.15 35.47 0.0
-16 4 7 10114.84 254.85 88.92 0.0
-14 4 7 630.07 51.52 19.10 180.0
-12 4 7 44.36 21.74 10.75 180.0
-10 4 7 5216.95 116.29 72.92 180.0
-8 4 7 27.28 43.40 5.29 180.0
-6 4 7 13221.11 295.63 120.41 180.0
-4 4 7 6201.50 168.61 77.74 180.0
-2 4 7 281.78 49.16 18.08 180.0
0 4 7 2344.94 75.74 45.12 180.0
2 4 7 113.36 46.48 4.37 0.0
4 4 7 14609.45 402.42 122.62 0.0
6 4 7 3855.67 115.18 62.27 180.0
8 4 7 403.52 46.03 19.21 0.0
10 4 7 61.85 61.30 2.74 180.0
12 4 7 2134.47 82.20 47.72 0.0
14 4 7 268.94 45.60 13.22 180.0
16 4 7 190.31 52.45 11.26 180.0
18 4 7 0.21 55.11 0.16 180.0
20 4 7 3832.95 205.62 60.37 0.0
22 4 7 532.88 68.95 21.75 0.0
24 4 7 94.20 64.62 9.56 180.0
26 4 7 309.01 167.47 16.05 180.0
28 4 7 1283.21 146.04 34.83 180.0
30 4 7 171.24 75.86 17.72 0.0
32 4 7 467.33 105.59 17.25 0.0
34 4 7 121.38 95.31 8.55 180.0
36 4 7 2323.29 318.76 46.68 180.0
38 4 7 73.98 422.94 1.39 180.0
-45 5 7 55.86 144.86 5.95 180.0
-43 5 7 0.00 232.30 4.57 180.0
-41 5 7 0.00 135.26 12.48 0.0
-39 5 7 0.88 75.45 3.34 0.0
-37 5 7 3931.36 264.63 58.80 0.0
-35 5 7 0.00 68.90 5.26 180.0
-33 5 7 460.08 71.02 24.85 180.0
-31 5 7 111.79 67.22 11.25 0.0
-29 5 7 8390.75 431.85 87.68 0.0
-27 5 7 577.39 62.59 21.19 180.0
-25 5 7 10873.21 408.15 101.16 0.0
-23 5 7 295.11 51.91 18.61 0.0
-21 5 7 115.06 50.98 7.21 0.0
-19 5 7 50.81 56.31 2.88 0.0
-17 5 7 85.66 40.83 2.84 180.0
-15 5 7 78.34 29.45 5.36 180.0
-13 5 7 8801.95 201.17 90.67 0.0
-11 5 7 30.46 27.74 3.30 180.0
-9 5 7 7942.99 186.50 88.11 180.0
-7 5 7 127.96 31.77 13.05 180.0
-5 5 7 776.28 46.87 25.32 180.0
-3 5 7 337.63 38.43 17.23 0.0
-1 5 7 7109.78 231.73 83.23 0.0
1 5 7 32.89 28.08 2.39 180.0
3 5 7 2385.64 128.87 45.58 180.0
5 5 7 227.61 36.76 13.38 180.0
7 5 7 218.90 47.40 14.08 0.0
9 5 7 30.16 28.48 0.03 0.0
11 5 7 7297.48 298.99 81.71 0.0
13 5 7 2058.90 126.90 45.64 0.0
15 5 7 12070.72 514.07 105.49 180.0
17 5 7 749.40 63.02 27.42 180.0
19 5 7 8518.83 255.14 89.49 0.0
21 5 7 1632.39 151.61 39.45 0.0
23 5 7 552.49 112.83 20.63 180.0
25 5 7 103.61 77.98 7.65 180.0
27 5 7 238.43 106.91 11.65 0.0
29 5 7 61.42 170.28 19.21 180.0
31 5 7 16.77 85.38 0.04 180.0
33 5 7 671.95 175.28 22.23 180.0
35 5 7 183.49 138.71 14.34 0.0
-44 6 7 58.88 100.30 10.62 180.0
-42 6 7 38.92 219.17 12.97 0.0
-40 6 7 9.48 121.59 8.67 180.0
-38 6 7 1664.80 138.24 37.09 0.0
-36 6 7 1072.20 231.81 33.39 0.0
-34 6 7 189.41 82.12 15.40 180.0
-32 6 7 66.89 51.49 3.64 0.0
-30 6 7 8.87 69.07 9.96 180.0
-28 6 7 47.62 95.31 4.83 0.0
-26 6 7 4305.83 233.59 67.74 180.0
-24 6 7 3856.25 184.02 61.58 180.0
-22 6 7 4231.90 151.81 65.88 0.0
-20 6 7 105.57 27.53 7.69 0.0
-18 6 7 3517.47 219.41 55.39 180.0
-16 6 7 5051.25 184.14 74.25 180.0
-14 6 7 23.03 26.67 5.58 0.0
-12 6 7 709.58 37.39 24.64 0.0
-10 6 7 7152.78 263.41 82.04 180.0
-8 6 7 12822.06 312.63 116.67 180.0
-6 6 7 33.33 30.12 1.52 0.0
-4 6 7 3215.92 81.50 59.90 180.0
-2 6 7 36.54 47.76 3.94 180.0
0 6 7 4747.20 223.09 64.39 0.0
2 6 7 354.47 61.36 18.66 180.0
4 6 7 10749.09 338.13 100.92 180.0
6 6 7 4153.63 155.95 62.39 0.0
8 6 7 2222.05 110.21 47.31 0.0
10 6 7 1193.82 76.60 36.09 180.0
12 6 7 4664.12 140.07 66.62 180.0
14 6 7 3103.27 169.37 54.63 0.0
16 6 7 4744.92 229.67 67.67 0.0
18 6 7 0.00 86.29 3.58 0.0
20 6 7 84.06 78.46 10.85 0.0
22 6 7 77.17 82.50 9.33 180.0
24 6 7 2142.22 130.78 45.24 0.0
26 6 7 109.07 93.68 10.83 0.0
28 6 7 158.02 66.85 8.73 0.0
30 6 7 199.03 90.77 8.37 180.0
32 6 7 1540.52 182.69 37.86 180.0
34 6 7 153.20 114.82 13.34 0.0
-41 7 7 445.28 196.13 18.49 180.0
-39 7 7 150.49 143.47 9.65 180.0
-37 7 7 1189.56 158.92 36.39 0.0
-35 7 7 42.70 108.81 2.68 180.0
-33 7 7 1371.53 120.34 35.76 180.0
-31 7 7 283.48 93.35 15.67 180.0
-29 7 7 256.86 71.44 17.79 0.0
-27 7 7 106.02 51.14 7.65 0.0
-25 7 7 2478.69 123.24 47.38 0.0
-23 7 7 170.14 39.61 10.17 180.0
-21 7 7 595.83 73.12 24.23 0.0
-19 7 7 609.10 46.75 21.60 180.0
-17 7 7 149.57 60.75 5.04 0.0
-15 7 7 322.47 44.81 19.60 0.0
-13 7 7 165.15 64.89 11.02 0.0
-11 7 7 44.03 20.98 2.25 180.0
-9 7 7 1939.37 111.60 44.50 180.0
-7 7 7 8.62 44.86 7.82 180.0
-5 7 7 2044.82 235.66 47.38 180.0
-3 7 7 337.94 103.17 18.27 180.0
-1 7 7 10160.85 382.03 104.01 0.0
1 7 7 5122.89 184.68 69.73 0.0
3 7 7 15270.25 589.04 119.74 180.0
5 7 7 471.50 78.71 25.39 180.0
7 7 7 577.95 113.78 28.83 0.0
9 7 7 195.60 53.64 13.03 0.0
11 7 7 206.74 39.91 10.18 180.0
13 7 7 245.42 45.99 14.81 180.0
15 7 7 10464.84 307.21 96.66 0.0
17 7 7 1784.10 87.58 38.10 0.0
19 7 7 1921.60 113.37 42.11 180.0
21 7 7 228.63 71.08 17.91 180.0
23 7 7 3581.75 292.51 60.09 0.0
25 7 7 0.00 150.61 0.84 0.0
27 7 7 0.00 101.82 11.04 180.0
29 7 7 0.00 143.85 2.51 0.0
31 7 7 147.79 450.53 8.73 180.0
-38 8 7 132.96 155.29 16.56 0.0
-36 8 7 0.00 86.80 2.70 180.0
-34 8 7 155.60 146.15 9.33 180.0
-32 8 7 178.75 54.47 14.74 180.0
-30 8 7 110.57 54.35 5.94 180.0
-28 8 7 3142.71 196.98 57.05 180.0
-26 8 7 5020.10 253.00 69.97 0.0
-24 8 7 1476.30 119.63 41.05 0.0
-22 8 7 444.11 52.12 22.08 180.0
-20 8 7 502.17 50.77 21.98 180.0
-18 8 7 854.82 127.29 24.67 0.0
-16 8 7 18.72 32.32 2.44 180.0
-14 8 7 596.70 51.22 26.15 180.0
-12 8 7 3227.24 132.63 58.12 180.0
-10 8 7 1586.02 87.44 41.24 180.0
-8 8 7 5319.06 246.85 74.43 180.0
-6 8 7 554.67 96.08 24.01 0.0
-4 8 7 6676.17 306.25 79.00 180.0
-2 8 7 8942.17 461.06 89.77 0.0
0 8 7 105.06 55.81 4.89 180.0
2 8 7 160.95 25.43 10.07 0.0
4 8 7 2172.73 104.56 45.12 0.0
6 8 7 43.49 36.77 2.71 0.0
8 8 7 79.67 69.63 2.27 0.0
10 8 7 96.70 50.99 8.06 0.0
12 8 7 840.37 95.33 28.03 180.0
14 8 7 762.28 80.55 29.54 180.0
16 8 7 2792.98 258.01 52.64 180.0
18 8 7 451.49 56.88 21.24 0.0
20 8 7 7628.08 358.19 83.89 0.0
22 8 7 387.79 126.08 15.34 0.0
24 8 7 203.62 94.97 10.97 0.0
26 8 7 0.00 95.30 3.05 180.0
28 8 7 286.10 173.48 18.37 0.0
-35 9 7 286.93 309.63 4.26 180.0
-33 9 7 35.15 171.01 6.93 180.0
-31 9 7 0.00 135.35 1.46 0.0
-29 9 7 0.00 244.11 0.21 0.0
-27 9 7 76.24 162.64 14.00 180.0
-25 9 7 222.39 43.34 13.33 0.0
-23 9 7 0.00 77.49 7.14 180.0
-21 9 7 74.19 57.14 12.38 0.0
-19 9 7 167.35 60.04 16.05 0.0
-17 9 7 913.96 100.44 27.22 180.0
-15 9 7 121.40 39.97 13.02 180.0
-13 9 7 115.57 41.12 16.70 0.0
-11 9 7 146.56 40.10 13.20 0.0
-9 9 7 5745.15 335.07 70.80 180.0
-7 9 7 63.66 57.94 5.40 180.0
-5 9 7 3048.22 198.82 55.10 0.0
-3 9 7 737.82 64.57 26.40 0.0
-1 9 7 6161.11 358.29 73.69 180.0
1 9 7 13.18 30.87 0.55 180.0
3 9 7 77.93 57.62 12.71 180.0
5 9 7 176.95 32.94 14.02 0.0
7 9 7 73.47 37.41 5.60 180.0
9 9 7 127.69 47.88 11.36 180.0
11 9 7 21.64 40.63 2.12 180.0
13 9 7 75.90 58.80 4.82 180.0
15 9 7 617.06 68.88 25.65 0.0
17 9 7 212.99 164.43 19.84 180.0
19 9 7 4075.54 292.19 68.28 0.0
21 9 7 0.00 104.03 10.83 0.0
23 9 7 0.00 93.61 5.60 180.0
25 9 7 51.94 489.36 16.08 0.0
-28 10 7 0.00 121.26 8.25 180.0
-26 10 7 417.06 188.05 14.69 0.0
-24 10 7 279.94 211.40 12.92 180.0
-22 10 7 1519.34 232.86 38.12 0.0
-20 10 7 820.48 102.16 27.58 0.0
-18 10 7 324.28 69.84 16.38 180.0
-16 10 7 694.00 81.86 25.29 180.0
-14 10 7 1.94 59.09 1.72 0.0
-12 10 7 0.00 168.38 17.69 0.0
-10 10 7 0.00 206.51 6.89 0.0
-8 10 7 5606.17 566.85 76.70 180.0
-6 10 7 1359.48 114.12 35.09 0.0
-4 10 7 272.43 69.75 14.50 180.0
-2 10 7 32.23 47.60 10.87 0.0
0 10 7 2214.70 184.59 45.00 0.0
2 10 7 98.67 68.02 6.50 0.0
4 10 7 188.97 65.67 15.20 180.0
6 10 7 109.51 60.08 5.17 0.0
8 10 7 585.71 136.66 21.18 0.0
10 10 7 397.70 123.25 22.58 180.0
12 10 7 1930.62 368.69 43.14 180.0
14 10 7 108.04 98.67 11.32 0.0
16 10 7 173.16 98.01 11.28 0.0
18 10 7 0.00 173.42 5.31 0.0
20 10 7 58.57 178.25 5.73 0.0
-50 0 8 430.89 222.18 10.33 180.0
-48 0 8 894.40 191.69 28.46 0.0
-46 0 8 329.08 169.01 3.64 180.0
-44 0 8 273.47 143.01 19.50 0.0
-42 0 8 0.00 206.37 0.65 180.0
-40 0 8 266.35 164.83 22.69 180.0
-38 0 8 304.40 204.47 12.62 0.0
-36 0 8 6789.34 388.20 76.01 0.0
-34 0 8 118.56 116.39 11.28 0.0
-32 0 8 7964.95 379.86 85.83 180.0
-30 0 8 129.88 123.90 5.49 0.0
-28 0 8 12840.41 419.32 111.84 0.0
-26 0 8 153.52 59.64 12.79 180.0
-24 0 8 4077.44 191.73 63.69 180.0
-22 0 8 249.36 61.56 17.71 0.0
-20 0 8 120690.63 3723.89 307.15 0.0
-18 0 8 4056.40 290.38 68.96 0.0
-16 0 8 88737.34 2755.16 280.70 180.0
-14 0 8 691.03 81.22 22.61 180.0
-12 0 8 12942.72 404.89 114.68 0.0
-10 0 8 2684.48 378.75 60.79 0.0
-8 0 8 7440.67 177.09 100.38 180.0
-6 0 8 203.10 62.26 15.18 0.0
-4 0 8 15870.81 1090.33 133.17 180.0
-2 0 8 548.47 118.04 24.40 180.0
0 0 8 5501.01 410.29 68.32 180.0
2 0 8 764.22 100.00 28.89 180.0
4 0 8 1142.44 113.57 38.48 0.0
6 0 8 3001.97 276.45 56.94 180.0
8 0 8 54144.84 1983.49 227.80 0.0
10 0 8 6729.52 359.50 91.75 0.0
12 0 8 33029.72 1693.62 166.56 180.0
14 0 8 4549.27 341.07 59.95 180.0
16 0 8 481.98 124.45 15.71 0.0
18 0 8 2335.01 175.93 50.04 0.0
20 0 8 1675.14 214.59 65.95 180.0
22 0 8 1833.47 397.56 37.20 180.0
24 0 8 9486.28 653.81 98.10 0.0
26 0 8 440.46 381.67 36.80 0.0
28 0 8 415.64 213.69 26.67 0.0
30 0 8 342.93 135.17 25.92 0.0
32 0 8 225.49 125.18 18.96 0.0
34 0 8 181.12 219.42 2.38 0.0
36 0 8 1076.40 285.02 38.55 0.0
38 0 8 389.57 257.64 12.77 0.0
-49 1 8 9.61 172.63 6.59 0.0
-47 1 8 415.68 127.18 16.62 180.0
-45 1 8 91.43 108.17 11.68 0.0
-43 1 8 87.26 231.84 15.37 180.0
-41 1 8 91.97 182.54 17.26 180.0
-39 1 8 0.00 107.24 8.02 180.0
-37 1 8 5529.05 292.42 70.77 180.0
-35 1 8 1626.04 138.73 43.18 180.0
-33 1 8 4534.58 231.50 63.01 180.0
-31 1 8 2662.50 176.38 51.03 180.0
-29 1 8 245.84 61.16 10.26 0.0
-27 1 8 138.93 51.00 9.48 180.0
-25 1 8 54.39 48.99 5.77 0.0
-23 1 8 36.79 38.60 0.24 0.0
-21 1 8 1057.91 59.14 33.54 180.0
-19 1 8 3586.15 109.28 64.41 180.0
-17 1 8 639.94 85.75 19.90 180.0
-15 1 8 39604.93 907.67 197.46 180.0
-13 1 8 10810.44 290.42 110.31 0.0
-11 1 8 7001.27 171.88 92.60 180.0
-9 1 8 56.15 54.82 6.66 0.0
-7 1 8 9388.07 230.78 104.70 180.0
-5 1 8 1130.63 56.56 30.00 180.0
-3 1 8 24851.11 407.47 159.60 180.0
-1 1 8 515.28 177.57 3.53 180.0
1 1 8 328.32 118.33 12.27 0.0
3 1 8 2562.12 215.03 51.80 180.0
5 1 8 6634.15 282.98 88.88 180.0
7 1 8 474.56 258.95 18.89 180.0
9 1 8 38985.41 1204.96 189.87 180.0
11 1 8 5139.94 291.99 63.66 0.0
13 1 8 259.17 106.27 15.49 180.0
15 1 8 2885.93 182.02 51.04 0.0
17 1 8 11310.77 453.32 105.57 0.0
19 1 8 158.08 82.49 13.43 180.0
21 1 8 16219.72 710.24 117.94 180.0
23 1 8 576.57 90.58 22.70 0.0
25 1 8 2920.59 290.13 57.19 0.0
27 1 8 239.12 83.92 12.94 180.0
29 1 8 883.81 131.10 39.65 0.0
31 1 8 67.45 127.94 8.23 180.0
33 1 8 1882.18 244.93 37.32 180.0
35 1 8 87.27 190.04 2.35 180.0
37 1 8 0.00 193.91 14.71 0.0
39 1 8 32.56 131.50 2.43 180.0
-48 2 8 0.00 116.70 1.92 180.0
-46 2 8 17.48 107.94 11.76 180.0
-44 2 8 663.28 135.44 23.80 180.0
-42 2 8 0.00 90.95 3.33 180.0
-40 2 8 0.00 96.91 9.86 0.0
-38 2 8 0.00 77.03 7.45 0.0
-36 2 8 14413.62 518.56 114.70 180.0
-34 2 8 340.54 104.39 9.43 0.0
-32 2 8 26089.48 722.43 152.79 0.0
-30 2 8 208.67 68.06 14.09 180.0
-28 2 8 16.57 41.73 3.16 180.0
-26 2 8 15.77 63.74 7.65 0.0
-24 2 8 340.19 50.20 17.37 0.0
-22 2 8 665.82 51.82 27.86 0.0
-20 2 8 1325.66 81.49 35.96 180.0
-18 2 8 94.88 36.40 0.89 180.0
-16 2 8 19025.74 341.13 130.22 0.0
-14 2 8 498.96 48.29 22.71 0.0
-12 2 8 1964.09 98.81 45.56 180.0
-10 2 8 29.00 27.30 3.12 0.0
-8 2 8 554.82 40.34 18.93 0.0
-6 2 8 23.53 31.19 1.30 0.0
-4 2 8 4229.50 320.22 70.11 0.0
-2 2 8 1803.66 78.88 39.35 0.0
0 2 8 23669.98 590.25 145.97 180.0
2 2 8 10459.02 295.62 105.35 180.0
4 2 8 26467.10 1507.29 161.68 0.0
6 2 8 3540.32 370.61 62.03 0.0
8 2 8 8643.76 394.00 83.45 180.0
10 2 8 54.08 61.01 10.35 0.0
12 2 8 259.98 85.77 13.20 0.0
14 2 8 42.72 41.64 1.58 180.0
16 2 8 6498.44 280.01 85.40 0.0
18 2 8 414.91 84.79 23.97 0.0
20 2 8 93.46 84.04 8.19 180.0
22 2 8 86.96 49.04 8.31 0.0
24 2 8 518.82 94.37 22.72 0.0
26 2 8 3.63 107.26 2.61 180.0
28 2 8 1790.20 232.13 44.70 0.0
30 2 8 251.00 174.40 13.54 0.0
32 2 8 0.00 121.60 7.18 0.0
34 2 8 18.94 156.40 13.52 0.0
36 2 8 0.00 207.51 9.61 180.0
38 2 8 0.00 134.23 2.79 180.0
-49 3 8 673.71 159.23 22.08 0.0
-47 3 8 0.00 148.66 7.13 0.0
-45 3 8 62.13 113.02 7.98 0.0
-43 3 8 632.28 328.68 20.69 180.0
-41 3 8 1517.80 163.85 33.47 0.0
-39 3 8 46.03 82.15 9.91 0.0
-37 3 8 3750.67 196.97 56.85 180.0
-35 3 8 2945.98 196.96 52.37 180.0
-33 3 8 1734.74 125.84 42.90 0.0
-31 3 8 550.12 78.80 19.36 180.0
-29 3 8 142.77 56.41 14.87 0.0
-27 3 8 80.92 58.66 12.04 0.0
-25 3 8 1089.41 79.21 31.31 180.0
-23 3 8 257.71 39.74 15.09 180.0
-21 3 8 147.82 39.11 13.99 180.0
-19 3 8 6781.21 174.08 80.81 0.0
-17 3 8 7651.09 175.22 88.84 180.0
-15 3 8 903.67 64.54 30.71 180.0
-13 3 8 3286.15 128.05 56.65 180.0
-11 3 8 2261.05 93.53 50.27 0.0
-9 3 8 1306.32 68.50 36.03 180.0
-7 3 8 1349.77 94.36 39.79 180.0
-5 3 8 55.15 52.58 10.66 0.0
-3 3 8 18292.82 268.31 131.75 0.0
-1 3 8 8144.28 225.83 87.25 180.0
1 3 8 29201.71 1320.08 169.92 180.0
3 3 8 1460.77 127.07 32.06 0.0
5 3 8 2442.66 90.98 53.08 180.0
7 3 8 810.30 54.83 26.10 0.0
9 3 8 318.87 73.38 20.77 180.0
11 3 8 117.65 58.80 6.36 0.0
13 3 8 161.52 48.62 5.55 0.0
15 3 8 79.83 46.99 3.55 180.0
17 3 8 277.20 62.66 12.26 0.0
19 3 8 46.86 45.64 0.69 180.0
21 3 8 137.10 90.59 7.10 0.0
23 3 8 46.82 101.06 0.75 0.0
25 3 8 14.73 62.95 0.26 180.0
27 3 8 9.06 71.25 4.48 0.0
29 3 8 271.73 190.18 17.07 0.0
31 3 8 0.00 119.99 4.29 0.0
33 3 8 420.82 143.90 17.56 0.0
35 3 8 0.00 136.78 1.20 0.0
37 3 8 237.29 123.59 13.26 0.0
-46 4 8 33.39 192.23 0.63 180.0
-44 4 8 282.59 120.84 12.98 180.0
-42 4 8 0.00 160.02 7.99 180.0
-40 4 8 4508.61 432.78 66.29 180.0
-38 4 8 214.58 96.97 15.15 0.0
-36 4 8 229.74 65.81 8.13 0.0
-34 4 8 40.24 62.62 9.33 180.0
-32 4 8 1246.93 110.21 31.84 180.0
-30 4 8 148.75 89.29 10.15 180.0
-28 4 8 0.00 49.35 5.65 180.0
-26 4 8 352.59 53.86 18.97 0.0
-24 4 8 1903.43 91.34 46.44 180.0
-22 4 8 656.65 59.70 24.21 180.0
-20 4 8 12383.80 310.48 105.89 0.0
-18 4 8 645.41 46.96 23.20 0.0
-16 4 8 2037.84 91.55 50.06 180.0
-14 4 8 105.55 54.12 10.45 0.0
-12 4 8 6.77 30.01 4.39 180.0
-10 4 8 1207.94 68.44 35.18 180.0
-8 4 8 50066.46 825.41 213.34 0.0
-6 4 8 1028.71 76.70 33.52 0.0
-4 4 8 36141.85 639.30 174.62 180.0
-2 4 8 130.54 122.21 4.16 180.0
0 4 8 612.42 61.99 19.66 180.0
2 4 8 532.77 68.03 23.20 0.0
4 4 8 1367.35 99.05 42.12 0.0
6 4 8 654.33 52.45 25.31 180.0
8 4 8 11573.62 340.86 110.15 0.0
10 4 8 940.68 68.58 30.94 0.0
12 4 8 4576.45 176.07 68.41 0.0
14 4 8 718.85 63.93 28.13 0.0
16 4 8 246.58 48.57 11.86 180.0
18 4 8 64.07 55.19 6.57 0.0
20 4 8 365.08 60.76 15.91 0.0
22 4 8 51.02 82.96 10.59 180.0
24 4 8 813.42 117.71 31.47 0.0
26 4 8 75.27 169.04 8.22 0.0
28 4 8 201.53 78.29 16.75 180.0
30 4 8 0.00 86.79 3.10 0.0
32 4 8 151.93 195.85 8.58 180.0
34 4 8 149.30 189.08 12.14 180.0
36 4 8 157.37 126.02 11.27 0.0
-45 5 8 188.12 125.46 14.47 0.0
-43 5 8 0.00 111.00 4.00 180.0
-41 5 8 46.36 87.19 3.88 0.0
-39 5 8 860.04 138.39 32.05 180.0
-37 5 8 1470.67 172.01 38.21 0.0
-35 5 8 820.12 81.10 30.58 180.0
-33 5 8 1261.71 117.65 33.12 0.0
-31 5 8 82.30 61.19 10.58 180.0
-29 5 8 15277.93 530.51 120.06 0.0
-27 5 8 13139.33 570.36 115.39 0.0
-25 5 8 8747.13 311.52 95.32 180.0
-23 5 8 52.27 38.82 7.22 180.0
-21 5 8 247.64 54.76 16.93 180.0
-19 5 8 1801.11 123.86 46.29 0.0
-17 5 8 2446.58 94.77 50.89 180.0
-15 5 8 6271.92 159.43 77.24 0.0
-13 5 8 1593.33 80.81 38.32 180.0
-11 5 8 196.49 35.10 13.38 0.0
-9 5 8 378.42 40.96 15.00 180.0
-7 5 8 18083.75 473.40 132.17 0.0
-5 5 8 906.33 72.36 27.98 180.0
-3 5 8 625.81 75.96 19.93 0.0
-1 5 8 417.02 85.74 18.92 0.0
1 5 8 4364.01 154.46 63.55 0.0
3 5 8 3197.57 175.10 56.92 180.0
5 5 8 4932.09 197.37 71.52 180.0
7 5 8 1496.69 81.15 34.60 0.0
9 5 8 2754.57 143.55 51.47 0.0
11 5 8 158.24 48.50 8.90 0.0
13 5 8 54.95 37.74 5.84 0.0
15 5 8 0.00 56.10 2.99 180.0
17 5 8 20408.51 522.44 139.81 0.0
19 5 8 0.00 52.25 0.89 180.0
21 5 8 150.81 52.18 11.54 180.0
23 5 8 0.00 87.97 5.46 180.0
25 5 8 124.08 109.34 9.49 0.0
27 5 8 55.70 74.24 8.42 180.0
29 5 8 155.87 112.67 9.83 0.0
31 5 8 8.59 91.78 8.05 0.0
33 5 8 33.66 104.58 9.15 0.0
35 5 8 0.00 111.10 2.81 180.0
-44 6 8 23.03 90.88 10.36 180.0
-42 6 8 0.00 241.94 6.70 180.0
-40 6 8 815.86 182.04 31.60 180.0
-38 6 8 46.43 137.15 14.30 0.0
-36 6 8 45.94 81.45 12.49 180.0
-34 6 8 33.98 55.52 6.20 0.0
-32 6 8 116.27 86.35 20.64 0.0
-30 6 8 183.79 83.05 14.51 180.0
-28 6 8 202.17 58.86 2.28 180.0
-26 6 8 46.85 48.00 5.51 180.0
-24 6 8 21689.55 664.85 137.94 180.0
-22 6 8 346.81 47.00 20.30 0.0
-20 6 8 484.23 51.84 20.89 0.0
-18 6 8 360.37 65.69 16.57 180.0
-16 6 8 1278.93 92.89 39.46 180.0
-14 6 8 308.17 50.98 14.33 180.0
-12 6 8 153.87 46.66 12.68 0.0
-10 6 8 54.61 20.83 5.73 0.0
-8 6 8 81.62 48.35 6.89 0.0
-6 6 8 213.42 30.48 15.59 0.0
-4 6 8 328.29 26.77 19.78 0.0
-2 6 8 1516.43 63.45 36.88 0.0
0 6 8 8747.64 200.87 87.28 180.0
2 6 8 297.49 44.34 18.17 180.0
4 6 8 878.67 104.64 27.47 180.0
6 6 8 184.68 69.03 12.68 180.0
8 6 8 3088.91 227.65 57.03 0.0
10 6 8 765.34 111.46 19.94 0.0
12 6 8 90.67 46.72 8.38 180.0
14 6 8 517.22 78.81 22.42 180.0
16 6 8 5621.92 233.40 66.86 0.0
18 6 8 114.41 62.08 12.22 0.0
20 6 8 133.26 62.16 4.29 0.0
22 6 8 303.58 101.22 22.19 0.0
24 6 8 227.55 70.83 15.25 180.0
26 6 8 16.57 73.31 7.31 180.0
28 6 8 35.41 76.41 1.06 180.0
30 6 8 563.39 133.22 23.12 180.0
32 6 8 28.31 103.91 9.50 0.0
-41 7 8 273.81 139.30 19.04 0.0
-39 7 8 37.11 73.01 5.89 0.0
-37 7 8 83.16 86.15 12.01 0.0
-35 7 8 5.03 68.00 8.35 180.0
-33 7 8 648.52 91.68 29.89 0.0
-31 7 8 345.77 80.53 17.68 180.0
-29 7 8 23.97 46.92 7.66 0.0
-27 7 8 80.54 85.45 10.84 0.0
-25 7 8 2954.15 158.60 52.85 0.0
-23 7 8 1629.03 118.78 43.67 0.0
-21 7 8 534.56 50.01 25.25 180.0
-19 7 8 145.74 35.26 12.68 0.0
-17 7 8 8.00 27.38 6.68 180.0
-15 7 8 1397.74 92.88 39.51 0.0
-13 7 8 135.54 49.58 15.24 180.0
-11 7 8 1009.61 75.13 32.68 0.0
-9 7 8 317.31 46.83 15.83 0.0
-7 7 8 3523.03 97.70 59.48 0.0
-5 7 8 8993.59 485.45 96.93 180.0
-3 7 8 68.38 57.26 4.62 180.0
-1 7 8 964.89 85.35 31.77 0.0
1 7 8 720.34 70.63 28.10 0.0
3 7 8 719.99 91.61 31.47 0.0
5 7 8 3492.43 263.46 62.18 0.0
7 7 8 85.74 35.05 7.23 180.0
9 7 8 0.00 66.89 6.34 180.0
11 7 8 134.54 49.79 4.99 0.0
13 7 8 34768.20 1190.26 175.85 0.0
15 7 8 474.24 61.18 20.48 180.0
17 7 8 17.63 74.63 3.20 180.0
19 7 8 324.93 71.29 14.82 180.0
21 7 8 103.66 87.75 12.60 0.0
23 7 8 0.00 52.83 2.82 0.0
25 7 8 9.73 70.78 2.70 180.0
27 7 8 101.35 93.34 10.24 0.0
29 7 8 0.00 109.39 1.35 0.0
31 7 8 18.05 189.64 0.80 180.0
-38 8 8 0.00 170.79 4.87 0.0
-36 8 8 33.93 84.32 8.35 0.0
-34 8 8 0.00 80.92 2.20 0.0
-32 8 8 136.65 110.39 6.73 180.0
-30 8 8 45.16 55.78 12.27 180.0
-28 8 8 367.75 120.30 24.16 180.0
-26 8 8 24.07 49.29 4.60 0.0
-24 8 8 309.87 46.86 17.25 180.0
-22 8 8 4.41 32.04 2.57 0.0
-20 8 8 2495.27 115.16 47.42 180.0
-18 8 8 58.40 44.11 7.35 180.0
-16 8 8 2790.68 209.77 48.97 180.0
-14 8 8 48.07 30.06 6.95 0.0
-12 8 8 267.39 42.05 16.61 180.0
-10 8 8 170.30 51.86 11.50 180.0
-8 8 8 294.17 53.90 19.68 0.0
-6 8 8 648.07 91.64 24.70 180.0
-4 8 8 3532.56 242.54 56.97 180.0
-2 8 8 2160.26 164.90 47.35 0.0
0 8 8 2691.33 110.81 49.01 180.0
2 8 8 531.36 70.50 24.05 180.0
4 8 8 280.50 65.74 14.80 180.0
6 8 8 51.13 50.58 7.25 0.0
8 8 8 43.82 58.18 4.66 180.0
10 8 8 734.25 80.90 28.21 180.0
12 8 8 271.46 59.73 16.48 0.0
14 8 8 167.60 80.43 11.66 180.0
16 8 8 123.34 85.30 7.96 0.0
18 8 8 221.13 74.39 13.26 0.0
20 8 8 914.44 102.60 27.94 0.0
22 8 8 149.87 91.85 0.28 180.0
24 8 8 85.17 249.62 3.89 0.0
26 8 8 85.46 108.98 1.02 0.0
28 8 8 334.39 182.70 2.93 0.0
-35 9 8 29.09 521.85 3.85 0.0
-33 9 8 37.63 203.25 3.15 0.0
-31 9 8 145.86 145.62 2.52 180.0
-29 9 8 223.17 198.01 20.29 0.0
-27 9 8 0.00 120.43 3.30 180.0
-25 9 8 397.59 104.35 20.32 180.0
-23 9 8 381.85 81.60 18.92 0.0
-21 9 8 297.80 147.97 14.76 180.0
-19 9 8 507.37 64.70 21.79 180.0
-17 9 8 143.84 42.40 10.97 0.0
-15 9 8 1500.19 91.38 37.32 180.0
-13 9 8 865.08 92.41 29.71 0.0
-11 9 8 1850.62 133.52 47.20 0.0
-9 9 8 4848.56 244.53 69.64 180.0
-7 9 8 540.80 133.25 22.82 180.0
-5 9 8 796.36 113.08 24.05 0.0
-3 9 8 129.15 57.88 4.21 0.0
-1 9 8 19.09 48.54 4.17 0.0
1 9 8 2915.76 195.76 49.61 0.0
3 9 8 884.43 46.11 28.18 180.0
5 9 8 494.15 51.88 23.34 0.0
7 9 8 34.58 36.16 4.15 180.0
9 9 8 14.98 44.21 1.98 180.0
11 9 8 259.78 58.37 19.22 0.0
13 9 8 36.19 77.24 10.00 0.0
15 9 8 408.70 106.76 18.32 180.0
17 9 8 3593.98 534.69 62.52 0.0
19 9 8 233.04 100.65 12.02 0.0
21 9 8 708.88 179.45 20.51 180.0
23 9 8 237.24 139.56 10.28 0.0
-30 10 8 0.00 143.05 1.42 180.0
-28 10 8 356.79 206.45 16.44 180.0
-26 10 8 0.00 112.90 1.62 180.0
-24 10 8 144.66 154.31 8.80 180.0
-22 10 8 178.67 82.55 13.63 0.0
-20 10 8 46.76 64.11 3.23 180.0
-18 10 8 0.52 50.35 6.03 180.0
-16 10 8 0.00 212.36 0.13 180.0
-14 10 8 63.84 60.79 9.79 0.0
-12 10 8 4536.94 268.44 65.85 180.0
-10 10 8 623.55 74.45 21.25 180.0
-8 10 8 406.01 60.68 22.10 180.0
-6 10 8 0.00 83.66 3.34 0.0
-4 10 8 1695.10 146.19 41.22 180.0
-2 10 8 43.84 86.49 3.30 180.0
0 10 8 127.93 45.40 6.62 0.0
2 10 8 113.31 62.47 8.21 0.0
4 10 8 175.30 77.32 2.17 180.0
6 10 8 2.93 89.11 6.37 180.0
8 10 8 221.24 126.48 0.74 0.0
10 10 8 65.39 94.02 3.90 180.0
12 10 8 154.19 123.79 6.50 0.0
14 10 8 177.29 108.94 14.76 180.0
16 10 8 0.00 140.65 5.83 0.0
18 10 8 0.00 167.99 6.21 180.0
-49 1 9 0.00 154.50 0.42 0.0
-47 1 9 272.20 137.28 7.86 0.0
-45 1 9 178.96 98.18 7.81 180.0
-43 1 9 67.72 93.80 0.51 180.0
-41 1 9 81.49 124.91 7.72 0.0
-39 1 9 70.80 70.26 14.09 180.0
-37 1 9 523.70 130.62 23.31 180.0
-35 1 9 2439.80 145.91 45.46 0.0
-33 1 9 489.01 98.06 20.65 0.0
-31 1 9 1119.15 117.54 35.41 0.0
-29 1 9 411.35 102.13 15.48 180.0
-27 1 9 103.98 61.05 9.61 0.0
-25 1 9 62.74 42.31 7.46 180.0
-23 1 9 10570.04 286.34 102.58 0.0
-21 1 9 383.69 51.89 20.39 0.0
-19 1 9 9849.19 317.64 98.56 180.0
-17 1 9 33.04 46.61 4.47 180.0
-15 1 9 4614.76 160.60 66.77 180.0
-13 1 9 1427.77 72.75 38.51 180.0
-11 1 9 21883.94 674.39 148.03 0.0
-9 1 9 972.35 94.03 27.72 0.0
-7 1 9 10014.21 184.22 101.86 180.0
-5 1 9 2125.01 121.06 48.93 180.0
-3 1 9 29967.70 508.56 175.64 0.0
-1 1 9 3359.24 196.28 55.21 0.0
1 1 9 2293.68 108.17 44.12 180.0
3 1 9 1617.80 119.04 39.69 180.0
5 1 9 36409.92 1022.13 186.52 0.0
7 1 9 7268.57 458.37 88.79 0.0
11 1 9 606.62 164.93 25.38 180.0
13 1 9 388.01 101.04 14.35 180.0
15 1 9 347.08 154.91 20.00 0.0
17 1 9 0.00 89.46 0.50 0.0
19 1 9 0.53 56.75 10.84 180.0
21 1 9 92.05 58.98 1.45 0.0
23 1 9 221.23 170.97 20.94 180.0
25 1 9 184.28 96.74 14.35 0.0
27 1 9 75.69 74.77 3.69 0.0
29 1 9 159.05 279.42 11.02 180.0
31 1 9 0.00 119.48 2.40 180.0
33 1 9 175.50 125.40 0.92 0.0
35 1 9 0.00 141.69 3.00 180.0
37 1 9 238.35 237.03 1.09 180.0
-50 2 9 0.00 121.40 11.43 0.0
-48 2 9 0.00 118.69 3.60 180.0
-46 2 9 100.87 103.63 0.58 0.0
-44 2 9 212.33 240.11 14.60 0.0
-42 2 9 8.39 135.01 4.34 180.0
-40 2 9 1165.25 180.22 35.92 0.0
-38 2 9 1213.09 112.48 35.16 0.0
-36 2 9 1274.33 97.44 39.13 180.0
-34 2 9 762.10 98.41 25.33 180.0
-32 2 9 632.83 122.39 26.46 180.0
-30 2 9 194.66 65.80 9.21 180.0
-28 2 9 17.11 38.06 1.17 0.0
-26 2 9 134.00 47.80 9.84 180.0
-24 2 9 73.49 40.32 6.01 0.0
-22 2 9 7068.32 186.41 84.55 0.0
-20 2 9 1011.39 55.07 33.37 180.0
-18 2 9 10521.80 218.63 101.63 0.0
-16 2 9 210.68 64.16 13.27 180.0
-14 2 9 6631.58 207.20 82.95 0.0
-12 2 9 3302.36 132.44 57.88 180.0
-10 2 9 473.77 67.39 19.57 0.0
-8 2 9 1361.49 63.64 39.12 180.0
-6 2 9 11891.01 401.62 115.22 180.0
-4 2 9 1428.82 76.83 36.72 180.0
-2 2 9 54665.67 1102.45 223.70 180.0
0 2 9 1921.15 765.99 14.86 0.0
2 2 9 4821.45 177.53 72.54 180.0
4 2 9 105.55 54.68 12.74 180.0
6 2 9 7409.62 230.68 85.93 180.0
8 2 9 527.26 70.43 23.08 180.0
10 2 9 6825.41 266.22 80.54 180.0
12 2 9 0.00 48.27 1.74 0.0
14 2 9 422.68 123.15 24.07 0.0
16 2 9 42.71 73.74 8.63 180.0
18 2 9 69.75 55.42 5.14 0.0
20 2 9 138.39 89.65 6.25 0.0
22 2 9 224.45 70.17 17.36 180.0
24 2 9 0.00 64.49 1.63 0.0
26 2 9 107.33 143.29 7.78 180.0
28 2 9 526.66 104.94 26.10 0.0
30 2 9 196.88 150.58 21.14 0.0
32 2 9 53.35 135.40 4.36 0.0
34 2 9 302.11 231.11 20.41 180.0
36 2 9 0.00 108.17 2.15 0.0
-49 3 9 0.00 164.51 1.57 180.0
-47 3 9 137.52 317.62 21.91 180.0
-45 3 9 18.70 136.06 1.77 180.0
-43 3 9 2393.78 225.10 47.56 0.0
-41 3 9 387.22 138.71 15.89 180.0
-39 3 9 200.68 531.59 31.43 0.0
-37 3 9 203.60 80.54 2.36 0.0
-35 3 9 1821.96 152.37 41.68 0.0
-33 3 9 269.96 231.69 5.82 180.0
-31 3 9 4784.04 241.67 69.79 0.0
-29 3 9 128.99 61.43 6.90 180.0
-27 3 9 4315.71 158.06 66.99 180.0
-25 3 9 72.71 38.10 7.11 180.0
-23 3 9 3291.19 113.86 52.67 0.0
-21 3 9 56.64 37.85 10.02 0.0
-19 3 9 1721.75 89.94 39.56 0.0
-17 3 9 23.76 31.25 2.74 0.0
-15 3 9 32.27 36.28 5.05 180.0
-13 3 9 238.62 41.48 15.90 180.0
-11 3 9 1102.52 55.27 34.12 0.0
-9 3 9 56.30 32.38 10.31 180.0
-7 3 9 14696.18 320.23 125.75 0.0
-5 3 9 2961.06 133.27 54.17 0.0
-3 3 9 13557.80 246.44 106.14 180.0
-1 3 9 3413.13 344.39 56.46 180.0
1 3 9 2765.25 329.13 54.49 0.0
3 3 9 367.49 51.54 20.05 0.0
5 3 9 161.72 107.37 12.31 0.0
7 3 9 2365.26 98.14 44.64 0.0
9 3 9 35.17 48.92 3.37 0.0
11 3 9 972.27 111.09 28.29 0.0
13 3 9 2213.60 121.87 47.90 180.0
15 3 9 72.59 83.48 8.82 180.0
17 3 9 400.62 62.34 15.58 180.0
19 3 9 922.50 97.30 28.28 0.0
21 3 9 11209.49 574.45 100.01 180.0
23 3 9 2021.84 115.85 45.60 180.0
25 3 9 639.19 120.70 29.04 0.0
27 3 9 245.40 89.03 16.66 180.0
29 3 9 1598.98 377.62 44.78 0.0
31 3 9 561.07 180.88 27.65 0.0
33 3 9 1430.92 230.51 36.73 180.0
35 3 9 259.69 155.81 9.99 180.0
-48 4 9 48.95 119.44 10.56 180.0
-46 4 9 40.11 160.75 13.43 180.0
-44 4 9 436.46 129.27 19.82 0.0
-42 4 9 711.48 136.30 28.56 0.0
-40 4 9 2032.18 229.75 46.05 180.0
-38 4 9 812.18 135.15 28.27 180.0
-36 4 9 98.92 72.40 10.14 0.0
-34 4 9 172.39 67.04 6.67 0.0
-32 4 9 982.67 110.59 34.03 180.0
-30 4 9 1106.53 85.81 31.28 180.0
-28 4 9 1397.06 119.87 37.04 0.0
-26 4 9 38.15 39.15 2.06 0.0
-24 4 9 2291.42 112.95 45.02 0.0
-22 4 9 4104.71 146.19 62.79 0.0
-20 4 9 18.01 41.16 4.13 180.0
-18 4 9 953.68 60.95 32.98 0.0
-16 4 9 797.46 47.97 26.62 180.0
-14 4 9 285.12 34.34 18.00 180.0
-12 4 9 492.89 60.93 16.10 180.0
-10 4 9 14297.30 313.96 119.37 180.0
-8 4 9 1316.80 86.30 38.75 0.0
-6 4 9 8967.27 262.08 96.78 180.0
-4 4 9 987.14 63.30 28.95 0.0
-2 4 9 9425.75 249.81 98.09 180.0
0 4 9 334.39 131.02 15.14 0.0
2 4 9 9906.97 492.89 93.41 180.0
4 4 9 320.29 55.43 15.14 0.0
6 4 9 986.69 66.57 30.43 0.0
8 4 9 687.92 52.33 27.23 180.0
10 4 9 797.59 80.67 21.29 180.0
12 4 9 115.74 40.75 5.21 0.0
14 4 9 102.81 55.37 7.07 180.0
16 4 9 802.04 121.42 26.48 0.0
18 4 9 1114.69 90.09 36.77 0.0
20 4 9 0.00 77.71 1.93 180.0
22 4 9 0.00 60.15 0.69 0.0
24 4 9 609.09 136.04 27.56 0.0
26 4 9 25.88 75.97 9.48 0.0
28 4 9 87.88 86.18 9.58 180.0
30 4 9 200.05 202.94 12.75 180.0
32 4 9 0.00 182.13 1.78 0.0
34 4 9 52.19 127.99 7.86 0.0
-45 5 9 0.00 155.21 1.37 0.0
-43 5 9 695.61 152.71 25.91 0.0
-41 5 9 13.70 131.15 6.59 180.0
-39 5 9 0.00 107.40 4.91 0.0
-37 5 9 183.68 104.73 3.08 180.0
-35 5 9 273.73 63.15 13.55 180.0
-33 5 9 498.48 77.51 23.06 180.0
-31 5 9 20.08 48.66 14.34 0.0
-29 5 9 695.09 60.42 27.49 0.0
-27 5 9 8057.40 309.44 91.39 0.0
-25 5 9 391.38 74.47 20.29 180.0
-23 5 9 6251.70 238.75 81.57 180.0
-21 5 9 0.00 39.17 4.78 0.0
-19 5 9 92.94 93.54 11.47 180.0
-17 5 9 170.65 34.85 11.30 0.0
-15 5 9 1192.24 80.62 32.09 0.0
-13 5 9 35.71 25.16 8.35 0.0
-11 5 9 765.47 73.59 21.41 0.0
-9 5 9 112.37 48.55 11.69 180.0
-7 5 9 171.03 109.34 15.50 0.0
-5 5 9 147.58 26.62 11.77 180.0
-3 5 9 16.54 51.17 9.32 0.0
-1 5 9 717.15 71.20 26.14 0.0
1 5 9 2661.45 99.72 46.99 180.0
3 5 9 489.68 80.19 22.71 180.0
5 5 9 1331.99 70.54 37.32 180.0
7 5 9 252.37 139.88 1.74 0.0
9 5 9 6079.12 225.46 76.51 180.0
11 5 9 445.84 64.44 20.21 0.0
13 5 9 840.62 75.35 30.57 180.0
15 5 9 4017.26 277.88 64.98 0.0
17 5 9 5630.99 204.67 73.88 180.0
19 5 9 620.93 90.90 23.11 180.0
21 5 9 363.76 83.25 20.30 0.0
23 5 9 83.65 64.95 5.79 0.0
25 5 9 85.15 85.61 2.51 0.0
27 5 9 0.00 104.46 8.07 0.0
29 5 9 0.00 90.12 6.30 0.0
31 5 9 350.17 131.32 1.40 180.0
33 5 9 340.54 137.00 20.86 0.0
-44 6 9 366.03 137.38 17.19 0.0
-42 6 9 206.87 196.59 9.22 0.0
-40 6 9 76.68 82.98 5.43 180.0
-38 6 9 686.50 184.10 26.13 0.0
-36 6 9 4530.69 269.13 64.46 180.0
-34 6 9 1384.98 139.38 34.96 180.0
-32 6 9 703.83 86.69 26.35 0.0
-30 6 9 840.60 79.77 28.08 0.0
-28 6 9 279.85 92.70 19.90 180.0
-26 6 9 1844.05 110.37 41.10 180.0
-24 6 9 1819.89 113.10 39.68 0.0
-22 6 9 1475.45 104.60 36.21 180.0
-20 6 9 4103.71 169.13 63.39 0.0
-18 6 9 0.00 40.05 4.27 0.0
-16 6 9 342.58 33.52 18.21 0.0
-14 6 9 4623.93 121.91 62.20 180.0
-12 6 9 323.49 56.28 18.37 0.0
-10 6 9 1892.91 90.31 41.54 180.0
-8 6 9 3370.02 118.27 58.22 0.0
-6 6 9 109.97 26.45 12.07 180.0
-4 6 9 1464.50 101.65 41.08 0.0
-2 6 9 102.98 47.84 6.25 180.0
0 6 9 0.62 47.29 5.45 180.0
2 6 9 79.14 36.99 12.88 180.0
4 6 9 24.46 64.62 5.65 0.0
6 6 9 2465.23 132.76 46.77 0.0
8 6 9 1128.51 131.05 30.85 0.0
10 6 9 0.00 36.09 7.65 180.0
12 6 9 0.00 35.27 0.81 0.0
14 6 9 8681.01 310.25 87.11 0.0
16 6 9 3.30 48.97 0.69 180.0
18 6 9 2516.99 138.91 47.04 0.0
20 6 9 0.00 48.11 0.09 0.0
22 6 9 428.86 85.28 20.79 180.0
24 6 9 121.99 96.45 9.64 180.0
26 6 9 26.16 126.68 9.76 180.0
28 6 9 124.13 106.77 9.99 0.0
30 6 9 598.86 186.09 21.83 0.0
32 6 9 106.67 122.42 3.31 180.0
-41 7 9 151.17 145.32 9.03 180.0
-39 7 9 932.57 156.73 32.40 180.0
-37 7 9 31.64 89.55 0.18 0.0
-35 7 9 745.25 110.43 27.07 180.0
-33 7 9 100.60 63.20 5.51 0.0
-31 7 9 727.73 207.10 30.88 0.0
-29 7 9 108.50 48.74 10.21 180.0
-27 7 9 10.21 76.31 0.85 0.0
-25 7 9 202.16 56.65 13.73 0.0
-23 7 9 464.86 67.61 23.38 180.0
-21 7 9 69.79 41.12 10.54 180.0
-19 7 9 264.55 72.82 17.63 180.0
-17 7 9 69.56 32.84 8.35 0.0
-15 7 9 515.50 53.50 20.18 0.0
-13 7 9 646.73 65.08 25.98 180.0
-11 7 9 5975.44 240.07 77.69 180.0
-9 7 9 73.26 28.42 7.68 180.0
-7 7 9 13610.12 333.74 113.01 0.0
-5 7 9 297.61 23.43 17.33 0.0
-3 7 9 2022.61 131.80 42.92 180.0
-1 7 9 351.25 41.87 16.83 180.0
1 7 9 7183.98 394.89 81.38 180.0
3 7 9 22.01 28.20 1.29 180.0
5 7 9 2470.84 121.92 47.66 180.0
7 7 9 297.10 55.06 14.72 180.0
9 7 9 1971.91 116.28 45.54 0.0
11 7 9 2234.33 147.50 49.73 0.0
13 7 9 205.07 50.58 13.85 180.0
15 7 9 684.28 68.87 26.09 0.0
17 7 9 701.61 72.16 25.08 180.0
19 7 9 506.98 137.51 19.83 0.0
21 7 9 13.13 68.62 4.07 180.0
23 7 9 164.75 63.23 16.47 0.0
25 7 9 12.09 85.34 7.03 0.0
27 7 9 288.78 94.56 13.33 180.0
29 7 9 0.00 154.94 9.34 0.0
-38 8 9 227.89 111.98 11.03 180.0
-36 8 9 0.00 146.68 8.49 0.0
-34 8 9 0.00 134.11 6.59 180.0
-32 8 9 483.93 76.07 19.04 180.0
-30 8 9 108.93 70.85 8.26 180.0
-28 8 9 1855.92 125.11 41.21 0.0
-26 8 9 2689.43 141.67 49.65 0.0
-24 8 9 32.16 45.82 1.67 180.0
-22 8 9 219.51 46.25 13.68 180.0
-20 8 9 132.21 30.17 10.42 180.0
-18 8 9 2233.92 265.34 44.41 180.0
-16 8 9 107.60 40.73 11.32 0.0
-14 8 9 0.00 42.71 0.10 180.0
-12 8 9 755.86 55.37 26.50 0.0
-10 8 9 11882.46 381.84 104.37 180.0
-8 8 9 8883.77 396.19 96.27 0.0
-6 8 9 13935.80 726.35 115.65 0.0
-4 8 9 825.60 104.73 25.99 180.0
-2 8 9 297.83 32.47 19.55 180.0
0 8 9 1570.76 130.03 41.84 0.0
2 8 9 11121.53 394.13 100.01 0.0
4 8 9 229.99 46.35 12.98 180.0
6 8 9 258.40 43.38 18.48 180.0
8 8 9 3361.85 246.46 55.27 180.0
10 8 9 358.03 64.78 18.80 180.0
12 8 9 728.70 108.11 26.01 0.0
14 8 9 2234.16 147.73 47.22 0.0
16 8 9 0.00 103.71 4.31 0.0
18 8 9 0.00 94.41 5.55 0.0
20 8 9 143.26 70.93 5.44 0.0
22 8 9 2284.57 232.59 46.35 0.0
24 8 9 212.20 133.65 1.85 180.0
26 8 9 18.85 157.92 8.99 180.0
-35 9 9 0.00 648.66 18.45 180.0
-33 9 9 46.36 175.93 4.70 0.0
-31 9 9 0.00 337.03 8.40 0.0
-29 9 9 0.00 222.43 2.25 180.0
-27 9 9 241.65 341.84 21.53 0.0
-25 9 9 0.00 81.51 1.10 0.0
-23 9 9 1935.43 375.77 39.57 180.0
-21 9 9 22.59 57.04 5.03 0.0
-19 9 9 0.00 44.80 10.34 180.0
-17 9 9 311.82 55.71 16.38 180.0
-15 9 9 433.35 64.07 18.43 180.0
-13 9 9 34.79 46.44 4.58 180.0
-11 9 9 545.55 258.48 34.23 0.0
-9 9 9 1061.41 96.23 29.92 180.0
-7 9 9 1051.48 169.21 27.55 0.0
-5 9 9 252.29 57.77 18.45 0.0
-3 9 9 4488.02 299.80 62.14 180.0
-1 9 9 0.00 45.61 5.54 180.0
1 9 9 99.29 73.53 7.36 180.0
3 9 9 136.41 45.30 15.75 180.0
5 9 9 444.98 57.64 19.74 0.0
7 9 9 133.38 42.78 14.85 0.0
9 9 9 251.30 106.03 15.85 180.0
11 9 9 295.78 76.22 15.98 180.0
13 9 9 4661.70 322.43 66.40 0.0
15 9 9 2584.47 249.57 50.48 0.0
17 9 9 228.18 108.70 15.30 180.0
19 9 9 447.72 92.45 17.51 0.0
21 9 9 187.66 140.80 12.44 180.0
-30 10 9 253.56 136.91 12.26 180.0
-28 10 9 0.00 127.00 10.65 0.0
-26 10 9 484.30 176.66 22.46 0.0
-24 10 9 1030.54 222.39 26.69 180.0
-22 10 9 70.04 59.69 7.46 180.0
-20 10 9 532.43 135.76 21.11 0.0
-18 10 9 3.76 109.18 10.34 0.0
-16 10 9 103.22 76.84 2.99 180.0
-14 10 9 3961.41 277.16 65.51 180.0
-12 10 9 40.33 92.63 12.10 0.0
-10 10 9 1068.98 129.30 28.67 0.0
-8 10 9 1056.23 115.43 34.22 0.0
-6 10 9 272.86 81.12 19.14 0.0
-4 10 9 0.00 42.31 8.04 0.0
-2 10 9 531.75 75.33 24.43 0.0
0 10 9 651.72 142.40 26.64 180.0
2 10 9 94.60 106.03 14.06 0.0
4 10 9 238.22 113.37 15.62 180.0
6 10 9 134.05 112.33 16.32 180.0
8 10 9 608.80 260.06 26.68 0.0
10 10 9 330.17 143.68 20.67 180.0
12 10 9 309.10 128.63 15.80 180.0
14 10 9 0.00 445.85 17.56 0.0
16 10 9 139.91 113.73 3.91 180.0
3 11 9 10.09 62.76 1.67 180.0
5 11 9 0.00 74.03 1.48 0.0
-50 0 10 1183.41 257.83 37.20 180.0
-48 0 10 145.30 149.82 5.59 180.0
-46 0 10 1473.30 335.28 30.71 0.0
-44 0 10 0.00 135.43 4.58 180.0
-42 0 10 926.21 211.55 28.22 0.0
-40 0 10 0.00 142.26 5.03 0.0
-38 0 10 0.00 87.20 8.27 0.0
-36 0 10 214.42 137.37 9.54 180.0
-34 0 10 1148.64 198.11 30.58 0.0
-32 0 10 472.63 141.13 20.79 180.0
-30 0 10 7443.94 369.02 78.20 180.0
-28 0 10 156.31 87.43 13.46 180.0
-26 0 10 935.58 136.31 25.31 180.0
-24 0 10 1148.75 98.55 31.52 0.0
-22 0 10 160039.23 6402.58 350.06 180.0
-20 0 10 3209.26 209.82 52.36 180.0
-18 0 10 11371.32 955.94 111.18 180.0
-16 0 10 392.19 193.51 12.52 0.0
-14 0 10 209612.84 6843.37 399.20 180.0
-12 0 10 1590.77 1150.17 45.21 180.0
-10 0 10 12688.54 437.66 117.75 180.0
-8 0 10 1613.46 145.82 38.92 180.0
-6 0 10 299.98 55.27 24.04 180.0
-4 0 10 2915.57 198.83 51.54 180.0
-2 0 10 8395.27 291.26 85.93 0.0
0 0 10 1812.32 170.56 38.85 180.0
2 0 10 91849.51 3211.52 277.37 0.0
4 0 10 5659.90 329.15 78.41 0.0
6 0 10 133.38 103.75 0.79 0.0
8 0 10 1056.13 315.87 31.99 0.0
10 0 10 12016.75 565.58 104.94 180.0
12 0 10 390.39 87.53 15.77 0.0
14 0 10 19844.78 796.75 127.89 180.0
16 0 10 3150.38 329.11 59.89 180.0
18 0 10 3447.36 332.66 52.27 180.0
20 0 10 731.55 635.82 1.01 180.0
22 0 10 133.63 87.75 20.78 0.0
24 0 10 595.41 198.23 28.29 0.0
26 0 10 0.00 489.03 27.53 180.0
28 0 10 0.00 202.69 10.44 0.0
30 0 10 0.00 130.66 8.18 0.0
32 0 10 59.01 207.86 19.68 0.0
34 0 10 0.00 171.35 6.86 180.0
36 0 10 165.34 254.92 4.27 180.0
-49 1 10 12.03 192.55 13.84 0.0
-47 1 10 404.93 131.35 27.90 0.0
-45 1 10 0.00 147.50 0.85 0.0
-43 1 10 145.15 111.39 13.17 0.0
-41 1 10 0.00 91.78 5.10 180.0
-39 1 10 119.38 108.65 4.71 180.0
-37 1 10 1567.43 147.94 40.96 180.0
-35 1 10 1514.68 134.30 36.93 0.0
-33 1 10 621.74 67.54 23.17 0.0
-31 1 10 518.50 60.73 24.11 180.0
-29 1 10 4003.92 152.70 63.93 180.0
-27 1 10 5528.21 174.69 72.50 0.0
-25 1 10 6594.66 182.17 86.47 0.0
-23 1 10 226.81 49.84 16.37 180.0
-21 1 10 645.48 76.64 18.12 180.0
-19 1 10 2071.78 104.89 46.02 0.0
-17 1 10 7323.39 258.08 76.27 180.0
-15 1 10 34382.91 592.41 178.15 0.0
-13 1 10 25334.34 587.76 159.75 0.0
-11 1 10 691.89 87.06 25.18 0.0
-9 1 10 3727.87 125.92 65.79 180.0
-7 1 10 2032.59 154.67 48.80 0.0
-5 1 10 2070.83 113.50 45.12 180.0
-3 1 10 357.37 44.21 19.20 0.0
-1 1 10 2477.14 133.46 49.53 180.0
1 1 10 441.46 75.02 14.27 180.0
3 1 10 3.13 42.23 3.36 180.0
5 1 10 2020.54 231.42 42.64 180.0
7 1 10 45664.48 1388.62 205.77 180.0
9 1 10 4824.84 274.98 65.57 0.0
11 1 10 28468.79 761.45 159.42 0.0
13 1 10 0.00 76.96 7.00 180.0
15 1 10 0.00 149.26 2.15 180.0
17 1 10 346.63 79.29 18.08 0.0
19 1 10 216.80 61.05 14.49 180.0
21 1 10 0.00 164.66 14.85 0.0
23 1 10 6500.26 344.08 73.65 0.0
25 1 10 0.00 123.78 6.28 180.0
27 1 10 156.75 124.58 6.86 180.0
29 1 10 176.20 104.35 1.28 0.0
31 1 10 110.90 101.29 1.38 0.0
33 1 10 62.48 108.39 1.52 0.0
35 1 10 0.00 226.53 0.31 0.0
37 1 10 0.00 151.01 1.24 0.0
-50 2 10 359.65 391.59 23.74 0.0
-48 2 10 0.00 116.84 1.23 0.0
-46 2 10 124.85 133.52 3.11 0.0
-44 2 10 0.00 110.47 1.33 180.0
-42 2 10 307.69 166.09 22.16 180.0
-40 2 10 62.17 134.28 2.29 0.0
-38 2 10 4887.76 248.76 68.02 0.0
-36 2 10 230.04 88.88 14.61 180.0
-34 2 10 8586.96 408.97 92.57 0.0
-32 2 10 110.25 100.41 8.00 180.0
-30 2 10 5285.61 216.98 66.21 180.0
-28 2 10 0.00 40.78 2.60 180.0
-26 2 10 20123.03 555.12 132.90 180.0
-24 2 10 167.01 56.46 10.45 180.0
-22 2 10 717.52 67.40 27.31 180.0
-20 2 10 679.02 86.97 25.68 0.0
-18 2 10 48113.41 716.83 202.71 180.0
-16 2 10 1893.04 96.02 37.66 180.0
-14 2 10 4214.77 135.11 64.80 0.0
-12 2 10 298.13 53.34 17.43 0.0
-10 2 10 20991.90 422.85 146.21 180.0
-8 2 10 3334.54 130.85 54.03 180.0
-6 2 10 2032.35 104.22 42.42 0.0
-4 2 10 1371.51 86.24 36.17 180.0
-2 2 10 1266.46 138.62 29.99 0.0
0 2 10 1223.23 130.49 37.10 180.0
2 2 10 313.25 100.26 14.90 0.0
4 2 10 853.41 72.15 28.46 0.0
6 2 10 7128.77 184.71 88.36 180.0
8 2 10 122.41 49.35 7.49 0.0
10 2 10 27.73 63.57 15.66 180.0
12 2 10 1289.70 106.62 31.46 0.0
14 2 10 9227.71 492.82 94.71 180.0
16 2 10 350.54 68.70 22.45 180.0
18 2 10 211.96 61.74 12.31 180.0
20 2 10 434.41 109.06 20.98 180.0
22 2 10 123.28 123.27 10.07 0.0
24 2 10 3200.16 201.31 61.73 0.0
26 2 10 4090.07 286.67 60.95 180.0
28 2 10 17.39 303.82 13.07 180.0
30 2 10 0.00 113.55 10.82 0.0
32 2 10 13.56 361.46 20.72 0.0
34 2 10 0.00 157.74 6.60 180.0
36 2 10 97.98 190.51 10.01 180.0
-49 3 10 153.05 182.08 12.67 180.0
-47 3 10 410.26 181.56 19.81 0.0
-45 3 10 1174.69 184.63 34.33 0.0
-43 3 10 38.74 89.75 6.20 0.0
-41 3 10 0.00 140.24 1.38 0.0
-39 3 10 0.00 108.32 1.68 0.0
-37 3 10 291.52 77.79 16.53 0.0
-35 3 10 28.09 68.95 0.76 180.0
-33 3 10 117.70 61.25 8.51 180.0
-31 3 10 3299.59 165.67 52.54 0.0
-29 3 10 176.80 55.06 14.26 0.0
-27 3 10 18.44 37.26 6.68 180.0
-25 3 10 1879.83 93.54 42.63 180.0
-23 3 10 86.37 33.41 8.11 180.0
-21 3 10 5081.67 151.47 70.78 180.0
-19 3 10 790.43 82.30 24.83 0.0
-17 3 10 3332.93 142.95 56.38 180.0
-15 3 10 993.50 64.44 29.21 0.0
-13 3 10 1573.86 88.86 40.43 180.0
-11 3 10 0.00 42.96 8.35 0.0
-9 3 10 1019.52 68.34 31.03 180.0
-7 3 10 995.03 60.76 37.05 0.0
-5 3 10 6544.22 160.18 77.83 180.0
-3 3 10 1753.40 173.73 49.23 0.0
-1 3 10 2320.56 345.21 47.95 0.0
1 3 10 1085.39 127.00 38.17 0.0
3 3 10 189.03 159.09 17.22 0.0
5 3 10 1537.03 190.72 45.60 0.0
7 3 10 4035.76 124.89 66.28 0.0
9 3 10 30.13 44.75 6.70 180.0
11 3 10 5.50 54.10 4.15 180.0
13 3 10 50.26 52.68 11.75 0.0
15 3 10 1744.87 106.94 44.57 0.0
17 3 10 104.11 79.92 0.60 180.0
19 3 10 8374.65 406.95 88.07 180.0
21 3 10 0.00 63.64 4.39 0.0
23 3 10 874.82 101.44 29.15 0.0
25 3 10 0.00 119.07 5.64 180.0
27 3 10 303.67 144.22 12.54 180.0
29 3 10 91.39 135.53 11.91 0.0
31 3 10 674.31 147.88 26.84 0.0
33 3 10 0.00 491.52 6.17 180.0
35 3 10 73.44 115.41 7.78 0.0
-48 4 10 23.14 197.90 0.99 180.0
-46 4 10 1278.34 323.65 32.58 0.0
-44 4 10 88.80 207.88 3.86 180.0
-42 4 10 1207.26 193.98 29.00 0.0
-40 4 10 44.25 133.07 10.36 0.0
-38 4 10 10.32 99.29 3.06 180.0
-36 4 10 0.00 61.59 1.07 180.0
-34 4 10 16253.31 728.23 125.32 0.0
-32 4 10 64.50 57.28 9.01 180.0
-30 4 10 11559.79 370.56 100.57 180.0
-28 4 10 0.00 45.43 4.52 180.0
-26 4 10 3479.82 132.53 64.78 0.0
-24 4 10 11.15 77.25 3.95 0.0
-22 4 10 8908.70 277.48 103.75 0.0
-20 4 10 0.00 32.78 8.10 0.0
-18 4 10 3338.57 107.41 61.36 0.0
-16 4 10 190.64 75.89 12.46 180.0
-14 4 10 1756.78 131.79 45.62 0.0
-12 4 10 220.77 58.92 10.68 180.0
-10 4 10 9599.15 284.01 94.53 0.0
-8 4 10 739.70 118.17 25.99 0.0
-6 4 10 7927.48 227.88 88.64 180.0
-4 4 10 1059.85 55.67 28.84 180.0
-2 4 10 10742.01 327.71 107.05 180.0
0 4 10 6512.91 222.00 78.05 180.0
2 4 10 7679.32 215.02 81.39 0.0
4 4 10 631.93 114.65 20.56 0.0
6 4 10 120.15 41.97 15.89 180.0
8 4 10 2893.94 125.12 50.79 0.0
10 4 10 2966.85 159.19 57.16 180.0
12 4 10 206.88 69.16 16.11 0.0
14 4 10 7447.50 264.83 86.19 180.0
16 4 10 0.00 72.94 5.15 180.0
18 4 10 319.92 76.06 12.86 0.0
20 4 10 779.65 123.95 30.65 0.0
22 4 10 71.46 78.74 3.55 180.0
24 4 10 201.99 64.53 12.43 0.0
26 4 10 53.19 74.90 8.77 180.0
28 4 10 0.00 104.32 1.04 180.0
30 4 10 0.00 220.39 0.83 180.0
32 4 10 53.85 114.83 13.92 0.0
34 4 10 605.09 131.76 16.77 180.0
-45 5 10 626.05 348.27 16.90 180.0
-43 5 10 234.24 137.01 15.67 0.0
-41 5 10 873.13 174.99 26.78 0.0
-39 5 10 399.63 85.19 22.71 0.0
-37 5 10 171.06 92.68 13.30 0.0
-35 5 10 1100.23 149.33 34.77 0.0
-33 5 10 5868.55 336.97 76.86 0.0
-31 5 10 988.04 94.68 31.21 180.0
-29 5 10 559.71 101.06 22.06 0.0
-27 5 10 840.33 76.20 28.70 180.0
-25 5 10 3182.04 142.34 56.20 180.0
-23 5 10 2144.68 119.81 49.42 180.0
-21 5 10 4077.29 178.62 63.41 180.0
-19 5 10 70.03 41.04 5.83 180.0
-17 5 10 3303.74 128.04 57.64 180.0
-15 5 10 94.77 37.72 9.40 180.0
-13 5 10 2849.51 111.29 52.25 180.0
-11 5 10 226.38 42.38 13.67 0.0
-9 5 10 268.08 51.46 16.85 0.0
-7 5 10 460.37 50.70 21.97 180.0
-5 5 10 67.17 32.63 4.32 180.0
-3 5 10 298.00 44.31 18.05 0.0
-1 5 10 531.93 61.77 22.78 0.0
1 5 10 150.05 50.39 7.73 180.0
3 5 10 78.53 44.67 3.48 0.0
5 5 10 42.36 43.43 4.84 0.0
7 5 10 279.04 115.90 14.24 0.0
9 5 10 18.85 36.73 7.26 0.0
11 5 10 7376.70 226.53 86.16 0.0
13 5 10 142.82 100.31 16.04 180.0
15 5 10 11944.77 528.57 103.52 180.0
17 5 10 0.00 100.99 7.03 0.0
19 5 10 1192.39 81.73 38.84 0.0
21 5 10 314.91 85.34 21.12 180.0
23 5 10 4423.32 303.56 58.84 180.0
25 5 10 0.00 74.78 0.98 180.0
27 5 10 0.00 85.73 3.70 0.0
29 5 10 127.22 245.48 1.57 0.0
31 5 10 153.89 209.32 15.26 0.0
33 5 10 0.00 137.61 0.15 0.0
-44 6 10 0.00 480.47 6.80 0.0
-42 6 10 46.55 126.53 9.60 0.0
-40 6 10 140.86 105.39 4.65 0.0
-38 6 10 5218.60 611.68 69.74 0.0
-36 6 10 52.28 96.30 4.91 180.0
-34 6 10 657.08 211.22 28.61 0.0
-32 6 10 9.46 61.85 2.19 0.0
-30 6 10 770.94 78.88 30.24 0.0
-28 6 10 219.83 50.63 14.07 0.0
-26 6 10 1972.47 109.65 39.45 180.0
-24 6 10 73.18 69.57 10.48 180.0
-22 6 10 14237.69 615.43 121.14 0.0
-20 6 10 843.05 126.80 29.88 180.0
-18 6 10 3661.46 148.24 66.86 0.0
-16 6 10 180.15 36.77 12.65 0.0
-14 6 10 9111.26 216.36 97.70 0.0
-12 6 10 260.10 54.61 13.54 180.0
-10 6 10 256.14 38.02 16.39 0.0
-8 6 10 77.72 55.82 7.74 0.0
-6 6 10 4871.81 139.47 70.72 180.0
-4 6 10 228.52 42.96 7.28 180.0
-2 6 10 120.01 31.76 9.42 0.0
0 6 10 12.18 35.97 2.71 180.0
2 6 10 175.43 69.13 13.35 180.0
4 6 10 22.06 35.47 3.49 0.0
6 6 10 845.29 89.81 28.76 0.0
8 6 10 59.74 55.93 9.37 0.0
10 6 10 83.61 84.65 15.18 0.0
12 6 10 4800.32 188.18 66.76 0.0
14 6 10 274.13 46.63 14.82 0.0
16 6 10 149.04 56.39 4.46 0.0
18 6 10 0.00 50.20 2.96 180.0
20 6 10 5.28 121.86 7.52 0.0
22 6 10 0.00 69.55 7.06 180.0
24 6 10 190.96 99.07 5.70 0.0
26 6 10 219.10 117.81 11.29 180.0
28 6 10 87.40 269.12 5.39 0.0
30 6 10 0.00 162.03 7.28 0.0
-41 7 10 508.06 141.14 24.52 0.0
-39 7 10 194.68 143.02 9.58 180.0
-37 7 10 0.00 59.16 7.89 0.0
-35 7 10 8.30 59.21 4.17 0.0
-33 7 10 1236.89 161.77 34.36 0.0
-31 7 10 57.84 52.16 2.35 180.0
-29 7 10 95.17 66.95 11.05 180.0
-27 7 10 158.31 63.18 10.97 180.0
-25 7 10 767.77 72.03 26.80 0.0
-23 7 10 142.16 71.08 14.73 180.0
-21 7 10 0.00 33.30 0.94 0.0
-19 7 10 2439.10 120.16 54.02 180.0
-17 7 10 4564.63 168.37 72.29 180.0
-15 7 10 642.26 82.88 24.12 0.0
-13 7 10 3897.41 139.39 62.58 0.0
-11 7 10 11498.15 355.28 108.74 180.0
-9 7 10 4364.03 129.55 69.07 180.0
-7 7 10 572.75 42.90 25.89 0.0
-5 7 10 1642.44 75.96 39.97 180.0
-3 7 10 0.00 32.62 3.47 180.0
-1 7 10 382.30 69.84 19.67 180.0
1 7 10 108.83 31.85 12.89 180.0
3 7 10 2185.51 126.69 47.03 0.0
5 7 10 251.25 42.06 13.07 180.0
7 7 10 247.74 97.70 9.87 180.0
9 7 10 494.99 73.79 22.37 180.0
11 7 10 687.82 71.45 28.44 0.0
13 7 10 1152.30 96.97 35.09 180.0
15 7 10 0.00 56.24 0.90 0.0
17 7 10 47.87 60.70 2.89 0.0
19 7 10 7071.87 321.76 79.40 180.0
21 7 10 217.49 85.35 14.47 0.0
23 7 10 348.21 88.52 20.81 0.0
25 7 10 0.00 86.53 2.46 180.0
27 7 10 137.11 129.67 10.27 0.0
-38 8 10 136.47 285.10 15.85 0.0
-36 8 10 0.00 141.17 3.59 180.0
-34 8 10 32.82 91.55 10.37 0.0
-32 8 10 125.77 75.53 6.52 180.0
-30 8 10 17.36 51.80 0.61 0.0
-28 8 10 179.09 50.16 12.72 0.0
-26 8 10 0.00 48.54 2.12 0.0
-24 8 10 70.20 53.31 5.24 180.0
-22 8 10 328.41 53.26 18.57 0.0
-20 8 10 125.11 50.13 8.98 180.0
-18 8 10 654.19 192.12 25.96 0.0
-16 8 10 317.26 75.92 20.23 180.0
-14 8 10 71.89 40.32 1.09 180.0
-12 8 10 653.06 59.16 25.08 180.0
-10 8 10 310.95 84.90 16.45 0.0
-8 8 10 1067.06 173.05 31.10 0.0
-6 8 10 104.07 101.64 8.03 180.0
-4 8 10 95.58 73.60 10.29 180.0
-2 8 10 404.64 55.70 20.93 180.0
0 8 10 135.35 47.22 10.21 0.0
2 8 10 116.59 50.00 10.84 180.0
4 8 10 343.48 78.41 19.96 180.0
6 8 10 7125.68 327.08 78.03 0.0
8 8 10 1029.73 142.33 27.88 0.0
10 8 10 37.54 69.70 3.34 180.0
12 8 10 188.03 64.93 13.74 0.0
14 8 10 0.00 37.59 1.18 0.0
16 8 10 12.02 48.07 6.67 0.0
18 8 10 1111.15 246.21 33.97 0.0
20 8 10 657.81 119.78 21.77 0.0
22 8 10 0.00 102.63 1.84 180.0
24 8 10 0.00 135.49 5.04 0.0
-35 9 10 0.00 525.25 10.99 180.0
-33 9 10 372.92 692.37 17.85 180.0
-31 9 10 25.45 153.86 5.66 180.0
-29 9 10 1392.25 628.91 42.87 0.0
-27 9 10 0.00 114.46 3.76 0.0
-25 9 10 42.84 263.69 10.43 180.0
-23 9 10 388.42 84.10 20.24 180.0
-21 9 10 2272.50 224.01 48.66 180.0
-19 9 10 27.80 54.89 2.27 0.0
-17 9 10 213.89 58.87 12.66 0.0
-15 9 10 0.00 30.94 0.96 180.0
-13 9 10 1040.12 133.60 33.45 180.0
-11 9 10 0.00 100.71 10.10 180.0
-9 9 10 120.39 55.69 3.79 0.0
-7 9 10 1893.04 225.13 46.26 180.0
-5 9 10 6390.50 429.99 80.80 180.0
-3 9 10 902.70 142.30 34.84 0.0
-1 9 10 2730.34 276.53 58.39 0.0
1 9 10 532.41 45.04 26.77 180.0
3 9 10 1660.29 113.27 41.55 180.0
5 9 10 500.68 98.36 18.15 180.0
7 9 10 1027.21 96.07 29.36 180.0
9 9 10 145.80 79.68 12.45 180.0
11 9 10 810.24 226.72 31.46 0.0
13 9 10 850.54 177.33 29.14 0.0
15 9 10 321.29 123.10 18.81 0.0
17 9 10 75.66 87.74 12.19 180.0
19 9 10 240.86 135.10 12.26 180.0
21 9 10 0.00 146.48 0.20 180.0
-28 10 10 0.00 130.59 3.51 0.0
-26 10 10 639.00 226.40 18.57 0.0
-24 10 10 119.12 126.79 0.12 0.0
-22 10 10 0.00 120.88 3.46 180.0
-20 10 10 0.00 79.18 7.83 180.0
-18 10 10 252.46 117.94 18.84 180.0
-16 10 10 278.63 76.38 14.49 180.0
-14 10 10 437.35 99.59 20.65 180.0
-12 10 10 380.06 105.69 17.20 180.0
-10 10 10 2377.71 217.87 50.24 180.0
-8 10 10 42.23 120.93 0.13 180.0
-6 10 10 968.49 105.25 30.15 0.0
-4 10 10 283.41 123.62 21.18 0.0
-2 10 10 96.93 181.40 10.27 180.0
0 10 10 874.58 143.02 27.59 180.0
2 10 10 258.48 131.93 26.25 0.0
4 10 10 563.31 122.41 25.29 0.0
6 10 10 932.72 181.57 23.60 180.0
8 10 10 453.00 182.66 19.80 180.0
10 10 10 0.00 374.59 18.39 0.0
12 10 10 0.00 347.94 11.59 0.0
14 10 10 181.80 201.35 1.07 0.0
16 10 10 0.00 153.40 7.65 0.0
1 11 10 0.00 167.49 1.10 0.0
3 11 10 533.54 118.16 22.20 0.0
5 11 10 175.85 92.14 15.31 0.0
-49 1 11 0.00 109.10 1.00 0.0
-47 1 11 49.55 129.94 2.32 180.0
-45 1 11 35.84 122.62 0.91 0.0
-43 1 11 190.26 128.67 4.45 180.0
-41 1 11 1698.14 184.10 42.28 180.0
-39 1 11 94.92 93.20 7.78 0.0
-37 1 11 2087.31 175.67 48.35 180.0
-35 1 11 101.79 55.78 10.93 180.0
-33 1 11 198.69 51.09 10.69 0.0
-31 1 11 22.34 50.67 4.61 180.0
-29 1 11 2569.57 135.70 48.60 0.0
-27 1 11 164.62 42.00 9.85 0.0
-25 1 11 3146.26 128.38 55.77 180.0
-23 1 11 171.07 71.74 10.39 0.0
-21 1 11 7861.43 234.10 89.72 0.0
-19 1 11 162.35 45.84 15.43 0.0
-17 1 11 2791.49 138.72 51.87 180.0
-15 1 11 0.00 34.95 6.22 180.0
-13 1 11 25134.36 697.18 152.03 0.0
-11 1 11 833.98 110.00 28.60 0.0
-9 1 11 2576.32 92.95 55.79 180.0
-7 1 11 332.93 66.50 15.27 0.0
-5 1 11 37958.42 680.78 193.85 180.0
-3 1 11 7007.74 290.73 79.28 180.0
-1 1 11 11247.41 270.24 98.58 0.0
1 1 11 2603.34 160.49 45.58 0.0
3 1 11 19512.62 541.58 135.76 180.0
5 1 11 285.72 58.94 15.51 180.0
7 1 11 13490.58 331.30 115.20 180.0
9 1 11 63.31 55.11 8.25 0.0
11 1 11 6288.73 206.74 79.90 180.0
13 1 11 6020.57 595.40 77.04 180.0
15 1 11 22904.95 1396.08 142.88 0.0
17 1 11 4703.71 316.27 71.96 0.0
19 1 11 6093.88 303.49 80.47 180.0
21 1 11 4483.90 263.26 63.72 180.0
23 1 11 3997.64 231.85 61.98 0.0
25 1 11 595.83 153.84 32.39 0.0
27 1 11 200.38 100.82 0.05 180.0
29 1 11 187.90 159.05 4.35 0.0
31 1 11 251.17 389.81 18.47 180.0
33 1 11 0.00 162.48 2.10 0.0
35 1 11 243.72 169.92 12.58 180.0
-50 2 11 176.59 158.75 4.87 180.0
-48 2 11 83.32 130.89 6.46 0.0
-46 2 11 0.00 521.02 9.77 0.0
-44 2 11 747.45 172.17 28.53 0.0
-42 2 11 166.88 132.43 8.01 180.0
-40 2 11 285.46 184.18 18.16 180.0
-38 2 11 2734.08 330.10 53.13 0.0
-36 2 11 2944.21 176.05 52.58 0.0
-34 2 11 519.16 99.93 25.14 180.0
-32 2 11 7511.71 264.37 82.68 180.0
-30 2 11 4509.58 181.08 66.48 0.0
-28 2 11 177.57 60.44 10.87 180.0
-26 2 11 353.52 57.77 21.50 0.0
-24 2 11 502.74 88.71 27.86 0.0
-22 2 11 1632.53 92.61 40.64 180.0
-20 2 11 394.72 45.63 19.29 180.0
-18 2 11 3873.45 175.01 61.41 180.0
-16 2 11 4506.85 257.79 65.94 180.0
-14 2 11 72.53 46.73 5.36 0.0
-12 2 11 970.17 61.70 34.25 0.0
-10 2 11 357.19 39.91 13.98 180.0
-8 2 11 9386.47 298.60 97.03 180.0
-6 2 11 8993.86 240.34 95.87 0.0
-4 2 11 440.13 74.60 12.22 180.0
-2 2 11 7274.77 229.79 88.19 0.0
0 2 11 4640.77 280.70 66.24 0.0
2 2 11 1630.58 96.47 43.08 0.0
4 2 11 1496.21 93.27 40.26 180.0
6 2 11 1576.43 114.69 41.36 0.0
8 2 11 480.57 86.11 15.63 0.0
10 2 11 0.00 107.54 2.47 180.0
12 2 11 3202.87 204.26 62.49 180.0
14 2 11 477.42 96.31 21.75 180.0
16 2 11 446.63 68.88 25.74 180.0
18 2 11 155.94 69.60 13.17 180.0
20 2 11 1193.83 175.26 40.70 180.0
22 2 11 13.01 61.97 6.47 0.0
24 2 11 899.13 115.47 28.22 0.0
26 2 11 122.06 126.03 7.90 180.0
28 2 11 391.04 171.92 16.99 180.0
30 2 11 132.89 122.87 6.89 0.0
32 2 11 584.77 159.46 21.19 0.0
34 2 11 0.00 341.21 2.22 0.0
-49 3 11 74.45 185.18 0.67 0.0
-47 3 11 0.00 118.50 1.62 0.0
-45 3 11 532.47 162.51 23.60 180.0
-43 3 11 0.00 113.93 4.42 0.0
-41 3 11 2085.69 247.10 42.20 180.0
-39 3 11 272.85 112.58 9.64 180.0
-37 3 11 434.76 96.02 24.31 180.0
-35 3 11 108.12 65.95 14.06 0.0
-33 3 11 7141.80 289.34 85.50 180.0
-31 3 11 5.02 53.97 6.65 180.0
-29 3 11 8668.92 332.49 92.20 180.0
-27 3 11 293.96 41.75 16.53 180.0
-25 3 11 7090.34 213.99 82.23 0.0
-23 3 11 471.84 49.57 21.21 0.0
-21 3 11 187.49 77.71 2.77 0.0
-19 3 11 103.07 41.81 13.83 0.0
-17 3 11 3696.26 134.58 56.37 0.0
-15 3 11 558.54 75.96 28.30 0.0
-13 3 11 0.00 37.75 4.46 180.0
-11 3 11 431.47 45.83 22.03 0.0
-9 3 11 9751.98 224.36 105.41 180.0
-7 3 11 552.75 127.94 14.04 180.0
-5 3 11 7423.49 207.51 91.00 180.0
-3 3 11 350.43 60.47 9.00 0.0
-1 3 11 41939.18 1303.79 197.34 180.0
1 3 11 1000.85 94.32 29.94 180.0
3 3 11 0.00 77.87 5.54 0.0
5 3 11 204.14 91.35 18.36 0.0
7 3 11 9838.60 233.38 92.89 180.0
9 3 11 2797.18 176.55 47.78 180.0
11 3 11 1188.45 126.13 34.79 0.0
13 3 11 459.53 80.41 23.62 0.0
15 3 11 7712.06 284.62 84.88 180.0
17 3 11 5729.15 276.68 71.93 180.0
19 3 11 816.12 124.79 28.79 0.0
21 3 11 80.19 103.55 7.93 180.0
23 3 11 2249.38 189.45 47.38 0.0
25 3 11 606.28 125.30 25.54 0.0
27 3 11 172.56 203.91 5.36 180.0
29 3 11 278.40 133.96 20.90 0.0
31 3 11 0.00 178.07 5.33 180.0
33 3 11 173.26 139.27 4.39 180.0
-48 4 11 0.00 106.25 7.33 0.0
-46 4 11 132.83 132.64 0.33 180.0
-44 4 11 17.78 154.70 4.62 180.0
-42 4 11 0.00 113.47 11.21 0.0
-40 4 11 0.00 124.78 1.52 0.0
-38 4 11 373.03 120.54 22.57 180.0
-36 4 11 2187.23 142.79 45.79 180.0
-34 4 11 6919.43 215.89 79.40 0.0
-32 4 11 1290.96 101.73 37.96 0.0
-30 4 11 84.13 51.55 8.92 0.0
-28 4 11 139.48 51.57 6.45 180.0
-26 4 11 2225.67 108.61 44.66 0.0
-24 4 11 10704.60 340.66 104.98 0.0
-22 4 11 3119.84 126.01 58.02 180.0
-20 4 11 0.00 41.85 2.94 0.0
-18 4 11 20.07 44.40 7.36 180.0
-16 4 11 2187.44 158.99 49.87 0.0
-14 4 11 256.48 39.29 17.00 180.0
-12 4 11 117.80 38.72 12.82 0.0
-10 4 11 1499.37 69.44 40.29 0.0
-8 4 11 794.66 63.57 25.98 180.0
-6 4 11 1152.08 144.13 32.68 0.0
-4 4 11 115.66 38.01 9.87 180.0
-2 4 11 1466.07 141.44 37.17 0.0
0 4 11 2034.73 93.48 36.15 0.0
2 4 11 118.63 46.40 9.05 0.0
4 4 11 1075.62 116.25 30.62 0.0
6 4 11 852.41 82.23 30.16 180.0
8 4 11 17881.40 411.21 133.86 180.0
10 4 11 10.66 65.26 7.21 0.0
12 4 11 28.62 122.07 8.59 0.0
14 4 11 134.11 68.72 5.28 180.0
16 4 11 1732.46 127.11 45.21 180.0
18 4 11 24.29 80.74 5.60 180.0
20 4 11 198.65 65.78 12.87 180.0
22 4 11 64.45 85.86 8.03 180.0
24 4 11 157.42 101.43 10.77 0.0
26 4 11 0.00 90.92 1.43 180.0
28 4 11 221.30 178.58 21.07 0.0
30 4 11 125.85 246.96 2.69 180.0
32 4 11 0.00 121.48 2.59 180.0
-45 5 11 53.23 117.81 3.59 0.0
-43 5 11 0.00 90.66 1.98 0.0
-41 5 11 7568.55 452.02 78.54 180.0
-39 5 11 165.30 135.14 8.86 0.0
-37 5 11 1827.98 147.38 40.40 180.0
-35 5 11 11.65 65.16 4.62 0.0
-33 5 11 0.00 55.81 0.70 0.0
-31 5 11 21.78 53.97 6.34 0.0
-29 5 11 3033.64 131.99 52.39 180.0
-27 5 11 127.24 46.19 12.77 180.0
-25 5 11 10115.65 400.67 94.05 180.0
-23 5 11 88.27 42.27 4.55 0.0
-21 5 11 1498.93 92.69 36.70 180.0
-19 5 11 0.00 39.22 6.13 0.0
-17 5 11 364.27 59.76 16.26 180.0
-15 5 11 203.40 44.84 14.15 180.0
-13 5 11 1724.34 84.59 40.64 0.0
-11 5 11 1911.66 168.18 46.31 0.0
-9 5 11 1746.81 107.99 42.28 180.0
-7 5 11 216.51 43.73 15.81 0.0
-5 5 11 2134.77 126.45 45.90 180.0
-3 5 11 659.47 71.00 23.50 180.0
-1 5 11 896.82 82.60 30.43 0.0
1 5 11 49.98 42.46 5.46 180.0
3 5 11 3112.24 169.01 51.94 180.0
5 5 11 519.75 72.94 23.18 180.0
7 5 11 1588.67 106.03 41.40 0.0
9 5 11 713.53 78.09 29.02 0.0
11 5 11 5168.01 242.96 65.49 180.0
13 5 11 3137.62 171.08 54.52 180.0
15 5 11 303.21 65.99 17.32 0.0
17 5 11 382.75 73.10 17.46 180.0
19 5 11 76.66 129.56 14.93 0.0
21 5 11 0.00 92.61 2.55 180.0
23 5 11 229.32 66.74 17.28 0.0
25 5 11 184.29 113.73 13.18 0.0
27 5 11 0.00 299.78 4.99 180.0
29 5 11 223.53 183.32 15.09 0.0
31 5 11 46.12 110.78 6.51 0.0
-44 6 11 93.75 118.23 9.07 0.0
-42 6 11 749.74 205.45 25.66 180.0
-40 6 11 686.60 125.00 29.41 180.0
-38 6 11 410.27 180.77 21.00 0.0
-36 6 11 0.00 93.09 2.69 0.0
-34 6 11 464.45 94.59 20.86 180.0
-32 6 11 56.49 50.06 1.21 0.0
-30 6 11 836.66 75.72 27.96 0.0
-28 6 11 384.69 59.96 17.76 0.0
-26 6 11 0.00 44.65 6.96 0.0
-24 6 11 15.91 53.95 5.64 180.0
-22 6 11 4423.27 200.53 64.39 0.0
-20 6 11 27630.67 908.85 157.61 0.0
-18 6 11 4336.49 153.86 69.34 180.0
-16 6 11 703.93 58.78 24.87 0.0
-14 6 11 1935.44 75.02 40.95 0.0
-12 6 11 4772.95 172.06 68.69 0.0
-10 6 11 488.02 73.77 21.33 180.0
-8 6 11 3010.03 110.93 54.83 0.0
-6 6 11 475.73 62.67 23.75 180.0
-4 6 11 226.90 74.70 6.49 180.0
-2 6 11 566.91 60.41 20.21 180.0
0 6 11 311.43 42.68 16.25 180.0
2 6 11 63.39 59.93 4.11 0.0
4 6 11 1092.82 98.65 32.45 180.0
6 6 11 130.45 52.25 9.77 180.0
8 6 11 2688.55 152.86 50.04 0.0
10 6 11 47.95 63.72 2.63 0.0
12 6 11 2568.25 122.91 48.92 180.0
14 6 11 69.86 55.11 10.62 180.0
16 6 11 170.03 55.33 11.97 0.0
18 6 11 272.64 56.52 15.67 180.0
20 6 11 2095.00 192.50 46.98 180.0
22 6 11 120.68 78.95 12.58 0.0
24 6 11 1498.73 157.40 37.30 0.0
26 6 11 47.26 185.08 8.23 180.0
28 6 11 798.93 280.24 23.20 180.0
-41 7 11 777.02 172.63 29.80 180.0
-39 7 11 108.26 77.69 2.38 0.0
-37 7 11 14.51 91.72 5.34 0.0
-35 7 11 68.66 54.50 10.07 0.0
-33 7 11 125.94 124.09 8.81 180.0
-31 7 11 97.74 68.05 5.55 0.0
-29 7 11 0.00 90.13 3.72 0.0
-27 7 11 68.19 61.73 4.88 0.0
-25 7 11 7470.09 280.60 83.40 180.0
-23 7 11 204.73 79.46 16.63 180.0
-21 7 11 450.23 68.71 19.52 0.0
-19 7 11 0.00 55.46 2.25 180.0
-17 7 11 42.65 68.22 3.55 180.0
-15 7 11 361.08 45.56 15.02 0.0
-13 7 11 3346.37 147.12 58.03 0.0
-11 7 11 2.14 27.74 1.14 180.0
-9 7 11 705.34 52.53 26.02 0.0
-7 7 11 0.00 31.14 3.39 180.0
-5 7 11 69.56 40.05 6.69 0.0
-3 7 11 67.92 28.96 8.85 180.0
-1 7 11 586.12 57.79 21.51 0.0
1 7 11 49.98 38.20 3.67 180.0
3 7 11 59.00 28.28 1.19 180.0
5 7 11 3294.31 139.42 55.67 180.0
7 7 11 8181.91 394.53 82.70 0.0
9 7 11 1599.50 166.93 40.72 0.0
11 7 11 0.00 64.22 2.25 180.0
13 7 11 37.33 57.57 6.67 0.0
15 7 11 3038.68 155.66 55.29 180.0
17 7 11 770.55 86.49 29.27 180.0
19 7 11 68.53 48.96 8.74 0.0
21 7 11 178.38 87.10 13.02 180.0
23 7 11 532.05 159.19 22.45 0.0
25 7 11 895.91 161.10 31.98 0.0
27 7 11 242.39 189.38 6.53 180.0
-38 8 11 59.29 244.82 8.03 180.0
-36 8 11 63.55 103.67 4.80 180.0
-34 8 11 675.14 101.74 27.28 0.0
-32 8 11 111.63 83.63 12.74 0.0
-30 8 11 134.50 63.19 13.24 180.0
-28 8 11 190.41 63.31 18.18 0.0
-26 8 11 249.90 67.14 17.03 180.0
-24 8 11 41.30 72.70 5.70 0.0
-22 8 11 65.43 43.19 3.40 180.0
-20 8 11 289.46 65.52 17.46 0.0
-18 8 11 40.79 42.70 4.55 180.0
-16 8 11 188.22 75.27 16.43 180.0
-14 8 11 22.21 37.79 2.55 0.0
-12 8 11 13713.19 487.07 117.64 0.0
-10 8 11 140.47 46.86 12.00 0.0
-8 8 11 1003.85 90.69 35.58 0.0
-6 8 11 417.98 58.87 22.48 180.0
-4 8 11 0.00 31.87 1.35 0.0
-2 8 11 325.67 59.46 16.56 180.0
0 8 11 2847.27 155.63 54.71 0.0
2 8 11 1347.75 164.98 36.60 180.0
4 8 11 3505.93 255.16 54.43 180.0
6 8 11 335.33 110.30 19.59 0.0
8 8 11 63.80 35.28 6.94 180.0
10 8 11 118.28 107.51 12.38 180.0
12 8 11 0.00 63.70 2.03 180.0
14 8 11 386.66 97.41 23.05 0.0
16 8 11 149.05 171.65 3.88 0.0
18 8 11 189.72 115.10 13.05 0.0
20 8 11 603.37 126.92 26.90 0.0
22 8 11 66.79 124.09 11.47 180.0
-33 9 11 5737.67 623.26 60.78 0.0
-31 9 11 0.00 166.65 4.32 0.0
-29 9 11 564.07 161.01 23.24 180.0
-27 9 11 0.00 221.89 7.99 0.0
-25 9 11 0.00 72.14 7.80 180.0
-23 9 11 122.28 95.53 11.30 180.0
-21 9 11 795.59 144.19 24.52 0.0
-19 9 11 117.03 60.75 1.10 0.0
-17 9 11 637.17 85.43 28.50 0.0
-15 9 11 433.94 53.71 22.49 180.0
-13 9 11 5504.08 346.40 70.28 0.0
-11 9 11 428.05 236.55 16.34 0.0
-9 9 11 11.06 90.69 10.00 0.0
-7 9 11 5.03 46.88 5.81 0.0
-5 9 11 2570.71 313.43 47.54 180.0
-3 9 11 597.82 185.36 21.95 180.0
-1 9 11 830.24 63.34 31.05 0.0
1 9 11 461.52 79.32 21.50 180.0
3 9 11 2049.19 197.47 44.45 0.0
5 9 11 70.60 41.69 3.95 180.0
7 9 11 420.41 71.18 20.68 0.0
9 9 11 58.28 74.51 4.20 0.0
11 9 11 159.98 181.56 5.80 0.0
13 9 11 500.24 133.71 22.25 0.0
15 9 11 63.42 152.58 16.31 180.0
17 9 11 66.76 133.50 12.08 180.0
19 9 11 649.37 187.88 24.14 180.0
-28 10 11 0.00 126.08 8.67 180.0
-26 10 11 283.29 184.15 5.83 0.0
-24 10 11 91.66 71.28 8.28 180.0
-22 10 11 103.05 126.70 9.82 180.0
-20 10 11 200.23 56.37 14.17 180.0
-18 10 11 139.62 79.09 14.90 180.0
-16 10 11 148.67 113.01 19.58 0.0
-14 10 11 1044.66 167.06 29.49 0.0
-12 10 11 905.57 136.02 29.83 0.0
-10 10 11 1402.81 402.53 31.87 180.0
-8 10 11 1505.61 176.82 39.74 0.0
-6 10 11 1214.97 199.02 36.79 180.0
-4 10 11 314.75 89.22 16.77 180.0
-2 10 11 395.15 94.51 16.08 0.0
0 10 11 429.86 133.24 19.67 0.0
2 10 11 125.85 103.33 11.51 180.0
4 10 11 3522.39 524.20 55.39 180.0
6 10 11 46.36 157.98 1.76 0.0
8 10 11 0.00 98.67 4.42 0.0
10 10 11 205.50 513.80 18.72 0.0
12 10 11 498.68 195.85 26.26 0.0
14 10 11 148.38 158.88 13.33 180.0
3 11 11 274.39 173.91 20.11 180.0
5 11 11 196.21 105.35 13.39 180.0
-48 0 12 2436.19 368.12 48.11 180.0
-46 0 12 77.62 205.58 0.18 180.0
-44 0 12 4617.94 527.44 62.46 180.0
-42 0 12 182.66 152.12 9.66 0.0
-40 0 12 0.00 140.38 1.04 0.0
-38 0 12 0.00 122.34 7.07 180.0
-36 0 12 6055.13 427.09 82.12 180.0
-34 0 12 140.56 73.60 9.54 180.0
-32 0 12 1355.36 197.83 36.44 180.0
-30 0 12 154.05 78.46 13.35 180.0
-28 0 12 19477.53 810.41 140.23 0.0
-26 0 12 136.58 161.57 9.14 0.0
-24 0 12 2656.11 206.59 48.62 180.0
-22 0 12 835.23 124.13 27.37 180.0
-20 0 12 20907.91 951.10 156.96 0.0
-18 0 12 134.40 96.18 10.81 0.0
-16 0 12 19335.93 568.13 135.10 180.0
-14 0 12 1036.91 66.35 33.16 180.0
-12 0 12 3038.27 177.74 55.62 0.0
-10 0 12 749.04 102.82 29.48 180.0
-8 0 12 19068.61 982.42 127.69 0.0
-6 0 12 14.45 84.44 1.34 0.0
-4 0 12 15928.91 849.58 114.40 0.0
-2 0 12 3382.12 247.81 50.19 0.0
0 0 12 3514.09 372.40 61.33 180.0
2 0 12 593.81 223.30 28.19 180.0
4 0 12 88.33 59.35 11.00 180.0
6 0 12 4478.56 367.78 70.49 180.0
8 0 12 1502.09 324.93 37.23 0.0
10 0 12 284.50 153.60 12.18 0.0
12 0 12 50759.40 1876.65 218.31 180.0
14 0 12 52622.19 2100.52 212.67 180.0
16 0 12 62239.40 2300.62 224.25 0.0
18 0 12 2529.76 249.21 57.69 0.0
20 0 12 129.21 132.64 15.02 180.0
22 0 12 323.71 123.21 16.83 180.0
24 0 12 11.03 152.19 14.13 180.0
26 0 12 0.00 223.89 9.71 180.0
28 0 12 549.17 159.05 23.86 180.0
30 0 12 301.24 441.80 16.45 180.0
32 0 12 549.67 219.73 18.80 0.0
34 0 12 660.98 180.85 25.11 0.0
-49 1 12 0.00 145.11 4.35 180.0
-47 1 12 569.78 357.73 30.66 0.0
-45 1 12 446.72 144.81 19.22 180.0
-43 1 12 227.66 109.75 20.43 180.0
-41 1 12 551.80 209.97 12.69 0.0
-39 1 12 1326.28 189.94 29.90 0.0
-37 1 12 770.00 131.04 24.45 180.0
-35 1 12 3090.98 159.91 58.30 180.0
-33 1 12 269.78 63.17 19.12 0.0
-31 1 12 177.38 58.48 19.97 180.0
-29 1 12 12.67 43.77 9.78 0.0
-27 1 12 4980.48 182.93 68.87 0.0
-25 1 12 12138.75 343.91 107.72 180.0
-23 1 12 7070.77 265.13 80.47 180.0
-21 1 12 28.15 51.98 11.51 180.0
-19 1 12 5613.37 174.61 75.43 0.0
-17 1 12 420.80 85.38 22.34 180.0
-15 1 12 12097.16 368.55 111.86 0.0
-13 1 12 1267.61 128.82 35.42 180.0
-11 1 12 2985.08 174.92 52.97 0.0
-9 1 12 162.11 55.02 7.68 0.0
-7 1 12 5189.53 146.98 76.55 0.0
-5 1 12 1270.30 76.30 32.14 0.0
-3 1 12 19471.21 641.31 136.07 0.0
-1 1 12 132.35 58.71 12.49 0.0
1 1 12 225.64 68.36 7.11 180.0
3 1 12 374.91 84.59 18.76 0.0
5 1 12 5184.00 158.57 70.41 180.0
7 1 12 203.91 57.86 19.38 0.0
9 1 12 6695.35 235.85 76.99 0.0
11 1 12 0.92 63.00 2.21 0.0
13 1 12 1409.89 145.47 37.46 0.0
15 1 12 326.79 119.17 11.45 180.0
17 1 12 14.01 87.77 12.41 180.0
19 1 12 294.53 120.17 13.15 180.0
21 1 12 5.33 99.15 10.75 180.0
23 1 12 0.00 80.54 5.36 180.0
25 1 12 345.36 148.46 12.30 180.0
27 1 12 206.24 141.05 5.62 0.0
29 1 12 709.41 157.06 23.84 180.0
31 1 12 135.84 126.06 4.13 0.0
33 1 12 173.75 221.99 7.09 0.0
-50 2 12 0.00 119.98 1.78 180.0
-48 2 12 0.00 307.22 1.23 0.0
-46 2 12 68.24 257.19 12.49 0.0
-44 2 12 2683.88 344.39 48.89 180.0
-42 2 12 118.03 107.70 5.29 0.0
-40 2 12 738.37 156.86 29.36 0.0
-38 2 12 280.78 144.81 2.27 0.0
-36 2 12 560.30 82.89 24.04 180.0
-34 2 12 9.28 59.90 7.83 180.0
-32 2 12 1054.88 98.39 36.87 180.0
-30 2 12 66.14 43.24 9.06 180.0
-28 2 12 4517.32 232.18 66.33 180.0
-26 2 12 67.90 42.83 7.03 0.0
-24 2 12 62.37 51.07 1.62 180.0
-22 2 12 558.18 69.86 23.19 180.0
-20 2 12 10475.16 230.77 100.35 0.0
-18 2 12 149.69 43.18 12.88 0.0
-16 2 12 630.88 127.01 19.36 180.0
-14 2 12 219.95 42.12 17.50 0.0
-12 2 12 588.44 66.14 21.96 180.0
-10 2 12 76.93 43.54 5.06 0.0
-8 2 12 1866.00 89.34 38.15 0.0
-6 2 12 124.50 55.81 0.10 180.0
-4 2 12 7553.86 235.58 83.13 0.0
-2 2 12 1268.57 112.98 28.39 0.0
0 2 12 663.96 63.34 26.59 180.0
2 2 12 614.47 65.20 28.41 180.0
4 2 12 62.88 86.53 1.68 0.0
6 2 12 740.97 61.82 21.54 0.0
8 2 12 8476.17 264.85 91.51 180.0
10 2 12 18649.38 489.92 134.60 180.0
12 2 12 13504.80 407.47 112.63 0.0
14 2 12 1194.98 110.86 38.40 180.0
16 2 12 32.78 70.65 6.49 180.0
18 2 12 149.57 73.65 17.00 180.0
20 2 12 362.96 121.50 19.96 180.0
22 2 12 0.00 106.68 1.96 180.0
24 2 12 207.06 77.88 16.18 180.0
26 2 12 627.18 130.36 26.01 180.0
28 2 12 450.24 196.90 15.85 0.0
30 2 12 545.33 233.98 16.99 0.0
32 2 12 412.93 213.30 21.75 180.0
-49 3 12 187.60 153.81 11.84 180.0
-47 3 12 143.24 122.61 5.82 180.0
-45 3 12 386.83 180.48 27.31 180.0
-43 3 12 0.00 148.72 4.04 180.0
-41 3 12 93.40 87.72 6.30 0.0
-39 3 12 0.00 91.97 7.10 0.0
-37 3 12 1192.00 122.77 39.46 180.0
-35 3 12 300.05 82.48 22.16 180.0
-33 3 12 2005.45 129.67 46.79 0.0
-31 3 12 40.88 68.01 4.43 0.0
-29 3 12 353.26 54.52 19.57 0.0
-27 3 12 905.88 67.84 28.87 0.0
-25 3 12 422.99 64.76 23.02 0.0
-23 3 12 3384.00 133.68 58.69 0.0
-21 3 12 597.27 71.57 21.03 0.0
-19 3 12 1797.68 120.94 45.28 0.0
-17 3 12 310.73 81.17 11.74 0.0
-15 3 12 1049.39 94.77 34.01 0.0
-13 3 12 121.52 55.41 10.73 0.0
-11 3 12 3005.31 104.56 62.92 0.0
-9 3 12 201.50 64.68 11.75 180.0
-7 3 12 21.71 45.18 2.38 0.0
-5 3 12 586.21 57.14 23.15 0.0
-3 3 12 21941.03 691.58 146.44 0.0
-1 3 12 4724.73 272.11 66.88 180.0
1 3 12 6299.52 248.30 80.08 180.0
3 3 12 1.07 55.35 4.79 0.0
5 3 12 3292.81 193.34 58.05 0.0
7 3 12 162.67 69.24 13.31 180.0
9 3 12 370.17 83.23 19.66 180.0
11 3 12 819.07 86.02 30.16 180.0
13 3 12 11650.19 493.26 101.52 180.0
15 3 12 380.41 77.64 17.53 0.0
17 3 12 2221.49 149.99 48.17 0.0
19 3 12 0.00 56.41 4.98 180.0
21 3 12 3446.30 298.59 57.22 180.0
23 3 12 12.48 75.81 0.99 0.0
25 3 12 137.46 110.69 5.35 180.0
27 3 12 0.00 324.58 2.47 180.0
29 3 12 0.00 124.28 5.82 180.0
31 3 12 0.00 112.95 0.34 180.0
33 3 12 59.67 164.21 1.80 180.0
-48 4 12 0.00 155.71 9.14 0.0
-46 4 12 155.11 116.21 8.55 0.0
-44 4 12 279.98 108.83 9.84 180.0
-42 4 12 0.00 145.76 1.26 0.0
-40 4 12 3342.64 250.80 55.33 0.0
-38 4 12 20.71 106.56 10.50 0.0
-36 4 12 1195.51 105.41 35.20 180.0
-34 4 12 0.00 76.26 4.06 180.0
-32 4 12 4848.03 211.07 68.46 180.0
-30 4 12 47.17 40.55 4.71 0.0
-28 4 12 127.92 55.62 9.01 0.0
-26 4 12 39.92 51.61 7.94 180.0
-24 4 12 6322.33 213.39 85.41 0.0
-22 4 12 774.31 67.68 26.57 0.0
-20 4 12 8084.27 250.29 85.98 180.0
-18 4 12 998.26 89.03 29.68 0.0
-16 4 12 137.12 45.30 6.41 0.0
-14 4 12 984.95 129.48 32.46 0.0
-12 4 12 516.76 54.59 21.08 180.0
-10 4 12 72.04 62.52 8.27 0.0
-8 4 12 696.25 86.24 27.03 0.0
-6 4 12 147.49 38.84 12.31 0.0
-4 4 12 266.96 110.08 11.23 180.0
-2 4 12 195.75 44.81 11.36 180.0
0 4 12 7007.70 224.73 77.32 0.0
2 4 12 90.44 140.82 17.60 0.0
4 4 12 292.28 59.59 18.57 0.0
6 4 12 80.12 51.05 6.32 180.0
8 4 12 7601.69 235.08 87.49 180.0
10 4 12 554.02 60.53 22.35 180.0
12 4 12 3140.99 135.62 50.14 180.0
14 4 12 4571.79 186.10 65.86 180.0
16 4 12 747.50 115.11 34.99 0.0
18 4 12 0.00 74.42 1.84 180.0
20 4 12 66.13 84.22 1.89 180.0
22 4 12 190.14 102.03 1.11 0.0
24 4 12 243.41 123.01 9.64 180.0
26 4 12 71.79 134.47 3.02 0.0
28 4 12 0.00 166.00 13.79 180.0
30 4 12 196.84 149.62 7.39 180.0
-45 5 12 182.16 127.15 19.69 0.0
-43 5 12 28.86 186.05 2.15 180.0
-41 5 12 236.15 79.75 20.09 180.0
-39 5 12 0.00 490.09 24.26 0.0
-37 5 12 266.72 96.61 14.21 180.0
-35 5 12 587.73 97.61 23.24 0.0
-33 5 12 262.64 71.90 11.19 180.0
-31 5 12 1216.47 94.19 37.42 180.0
-29 5 12 351.32 125.25 27.75 0.0
-27 5 12 895.83 77.28 24.84 0.0
-25 5 12 314.75 64.57 16.73 180.0
-23 5 12 3222.15 137.42 58.38 180.0
-21 5 12 13413.10 431.76 115.89 0.0
-19 5 12 3122.83 120.88 56.58 0.0
-17 5 12 345.97 55.14 18.91 0.0
-15 5 12 2701.18 256.06 53.42 0.0
-13 5 12 247.72 64.30 12.16 0.0
-11 5 12 124.38 50.43 0.96 180.0
-9 5 12 265.15 83.18 12.83 0.0
-7 5 12 495.46 57.68 24.30 0.0
-5 5 12 1925.16 154.59 41.24 180.0
-3 5 12 38.31 54.91 9.95 0.0
-1 5 12 291.88 54.35 15.85 180.0
1 5 12 10.45 48.88 1.93 0.0
3 5 12 292.77 74.82 17.94 180.0
5 5 12 2034.33 142.02 43.62 180.0
7 5 12 46.09 49.02 3.18 180.0
9 5 12 3722.63 182.04 57.72 180.0
11 5 12 112.43 48.22 6.05 0.0
13 5 12 2251.07 149.32 49.25 180.0
15 5 12 37.40 56.50 0.65 0.0
17 5 12 417.49 96.22 22.15 180.0
19 5 12 196.96 62.09 13.17 180.0
21 5 12 4635.83 200.73 69.93 180.0
23 5 12 38.11 66.72 3.70 0.0
25 5 12 0.00 99.27 13.74 0.0
27 5 12 390.84 144.18 14.15 0.0
29 5 12 0.00 295.48 2.45 0.0
-44 6 12 129.60 132.67 9.54 0.0
-42 6 12 0.00 97.89 10.20 0.0
-40 6 12 488.04 165.16 21.55 180.0
-38 6 12 0.00 230.41 7.94 180.0
-36 6 12 3026.41 349.01 52.08 0.0
-34 6 12 346.10 99.05 20.01 0.0
-32 6 12 4622.21 202.06 71.93 180.0
-30 6 12 129.37 57.65 5.05 180.0
-28 6 12 1067.22 104.55 32.61 0.0
-26 6 12 14.07 64.86 5.75 0.0
-24 6 12 3446.20 142.44 51.66 0.0
-22 6 12 343.99 59.92 19.58 0.0
-20 6 12 14585.26 551.77 117.67 0.0
-18 6 12 899.62 163.11 22.26 0.0
-16 6 12 3232.42 159.83 57.49 180.0
-14 6 12 364.51 44.38 18.33 0.0
-12 6 12 1384.24 193.64 35.68 0.0
-10 6 12 1168.73 142.13 34.13 0.0
-8 6 12 3104.00 115.65 56.14 180.0
-6 6 12 853.43 83.58 29.48 180.0
-4 6 12 2935.76 132.27 49.28 0.0
-2 6 12 99.95 53.43 7.49 0.0
0 6 12 1161.29 81.84 38.44 180.0
2 6 12 273.29 58.19 15.67 180.0
4 6 12 281.85 110.37 17.40 0.0
6 6 12 2772.29 151.90 53.20 0.0
8 6 12 1400.76 120.63 36.03 180.0
10 6 12 80.02 156.06 13.71 180.0
12 6 12 1473.70 163.15 34.52 180.0
14 6 12 1334.99 166.01 37.86 180.0
16 6 12 485.17 87.23 29.35 0.0
18 6 12 924.95 111.86 29.89 0.0
20 6 12 5272.23 314.87 65.06 180.0
22 6 12 280.03 90.65 16.79 180.0
24 6 12 546.13 99.44 26.67 0.0
26 6 12 0.00 90.62 1.05 180.0
28 6 12 0.00 420.14 14.24 180.0
-41 7 12 49.79 123.32 1.12 180.0
-39 7 12 106.88 108.64 16.61 0.0
-37 7 12 1516.33 244.88 37.58 180.0
-35 7 12 1031.58 121.55 30.11 180.0
-33 7 12 0.00 54.34 1.00 180.0
-31 7 12 428.46 81.98 21.58 0.0
-29 7 12 268.57 62.08 17.75 0.0
-27 7 12 1235.40 159.29 33.43 180.0
-25 7 12 3.29 66.77 7.07 0.0
-23 7 12 1467.84 122.45 37.57 0.0
-21 7 12 1548.11 138.51 35.70 180.0
-19 7 12 1267.99 84.62 35.35 180.0
-17 7 12 2576.58 128.95 51.97 0.0
-15 7 12 1012.64 69.14 34.82 0.0
-13 7 12 6.43 68.21 3.65 180.0
-11 7 12 1563.30 92.05 37.97 180.0
-9 7 12 172.59 27.11 14.15 0.0
-7 7 12 1527.93 94.82 36.14 180.0
-5 7 12 1022.82 109.38 31.85 0.0
-3 7 12 3282.39 174.51 58.94 0.0
-1 7 12 46.22 35.90 5.53 180.0
1 7 12 2900.08 152.45 55.80 180.0
3 7 12 79.00 48.28 11.23 180.0
5 7 12 341.08 46.15 16.72 0.0
7 7 12 300.39 68.52 16.65 180.0
9 7 12 6792.57 413.09 79.90 180.0
11 7 12 179.35 70.69 11.00 0.0
13 7 12 1343.89 122.24 40.92 180.0
15 7 12 0.00 98.36 4.19 0.0
17 7 12 4812.22 335.93 70.61 180.0
19 7 12 94.68 64.62 13.14 0.0
21 7 12 1018.70 140.93 26.65 0.0
23 7 12 0.00 152.50 11.74 0.0
25 7 12 585.63 256.97 30.08 0.0
-38 8 12 33.67 185.00 8.24 0.0
-36 8 12 5618.24 367.36 70.91 180.0
-34 8 12 155.45 104.91 5.02 180.0
-32 8 12 1473.88 204.05 39.22 0.0
-30 8 12 396.95 60.28 18.63 0.0
-28 8 12 16.07 97.46 1.25 0.0
-26 8 12 154.04 55.10 11.86 180.0
-24 8 12 3679.31 210.20 58.80 0.0
-22 8 12 105.43 48.76 6.22 0.0
-20 8 12 282.31 80.92 17.42 0.0
-18 8 12 41.09 49.90 4.46 180.0
-16 8 12 4342.64 211.05 61.92 0.0
-14 8 12 834.82 70.37 30.10 0.0
-12 8 12 536.36 57.89 25.89 180.0
-10 8 12 87.93 36.89 6.04 180.0
-8 8 12 1598.55 85.00 42.03 0.0
-6 8 12 89.28 25.25 7.11 180.0
-4 8 12 914.44 97.96 32.92 180.0
-2 8 12 438.96 75.73 21.91 0.0
0 8 12 281.14 83.85 10.28 180.0
2 8 12 1440.77 77.63 34.53 180.0
4 8 12 987.41 113.31 31.14 0.0
6 8 12 617.87 62.87 26.90 0.0
8 8 12 547.99 53.89 22.33 180.0
10 8 12 64.19 79.65 15.16 0.0
12 8 12 234.40 67.37 17.85 180.0
14 8 12 0.00 89.85 11.06 180.0
16 8 12 13.40 325.95 5.50 0.0
18 8 12 0.00 295.10 5.84 0.0
20 8 12 0.00 314.84 4.92 0.0
22 8 12 1.78 123.09 9.12 0.0
-33 9 12 319.89 282.76 10.85 180.0
-31 9 12 1087.24 251.07 19.24 180.0
-29 9 12 452.21 214.59 14.26 180.0
-27 9 12 529.09 111.03 21.64 0.0
-25 9 12 427.73 134.50 21.83 180.0
-23 9 12 1079.97 168.80 31.33 180.0
-21 9 12 1504.93 151.64 37.81 0.0
-19 9 12 38.80 91.92 4.44 0.0
-17 9 12 85.48 66.62 7.97 180.0
-15 9 12 905.78 74.09 32.27 0.0
-13 9 12 308.51 66.94 15.59 180.0
-11 9 12 230.05 186.54 14.51 180.0
-9 9 12 2472.17 198.27 48.75 0.0
-7 9 12 762.42 133.03 27.13 180.0
-5 9 12 191.94 205.83 13.50 180.0
-3 9 12 23.23 39.33 0.47 180.0
-1 9 12 14.99 33.70 6.04 180.0
1 9 12 140.06 50.67 10.45 0.0
3 9 12 0.00 96.55 4.14 180.0
5 9 12 7335.23 475.50 82.81 180.0
7 9 12 339.28 69.96 17.79 0.0
9 9 12 868.49 138.61 30.47 0.0
11 9 12 53.15 186.05 5.74 0.0
13 9 12 40.72 145.75 7.24 180.0
15 9 12 30.38 110.20 0.27 0.0
17 9 12 58.32 278.48 10.42 180.0
-28 10 12 137.33 192.61 22.30 0.0
-26 10 12 0.00 133.04 9.36 180.0
-24 10 12 74.79 97.89 6.39 180.0
-22 10 12 144.81 86.09 7.27 180.0
-20 10 12 1210.21 138.50 30.94 0.0
-18 10 12 0.00 81.81 2.17 180.0
-16 10 12 422.07 146.52 23.53 180.0
-14 10 12 34.87 106.66 5.63 180.0
-12 10 12 1054.33 183.86 36.64 0.0
-10 10 12 293.18 135.08 9.81 0.0
-8 10 12 960.68 198.40 40.26 0.0
-6 10 12 0.00 95.32 7.09 180.0
-4 10 12 70.89 136.01 4.52 0.0
-2 10 12 269.46 109.00 12.45 180.0
0 10 12 0.00 83.42 9.75 0.0
2 10 12 240.67 110.85 2.86 180.0
4 10 12 202.54 172.14 11.57 180.0
6 10 12 89.59 107.40 7.64 180.0
8 10 12 0.00 93.02 2.07 180.0
10 10 12 8.99 143.88 4.39 0.0
12 10 12 0.00 313.37 13.55 0.0
-49 1 13 70.78 148.69 9.10 0.0
-47 1 13 0.00 239.77 2.88 180.0
-45 1 13 40.69 100.74 1.43 0.0
-43 1 13 82.27 119.80 4.22 180.0
-41 1 13 185.65 92.44 3.72 0.0
-39 1 13 13.05 151.34 3.72 0.0
-37 1 13 31.15 73.51 3.95 0.0
-35 1 13 2838.40 142.89 51.13 180.0
-33 1 13 104.74 50.66 8.03 180.0
-31 1 13 51.15 45.51 2.28 0.0
-29 1 13 90.90 73.84 7.26 0.0
-27 1 13 7961.19 250.84 95.56 180.0
-25 1 13 156.08 84.69 9.18 0.0
-23 1 13 6161.26 190.28 71.67 180.0
-21 1 13 189.18 144.81 5.95 0.0
-19 1 13 847.03 60.50 34.52 180.0
-17 1 13 62.91 47.22 2.39 0.0
-15 1 13 866.50 67.00 24.43 0.0
-13 1 13 0.00 46.50 5.56 0.0
-11 1 13 1075.61 85.67 34.04 180.0
-9 1 13 682.28 88.43 24.12 180.0
-7 1 13 477.55 58.86 16.31 0.0
-5 1 13 30.71 56.47 3.01 0.0
-3 1 13 2461.89 129.39 45.03 180.0
-1 1 13 635.75 93.23 22.02 180.0
1 1 13 49.73 74.66 1.02 180.0
3 1 13 327.46 77.63 19.52 180.0
5 1 13 1754.68 118.05 43.70 180.0
7 1 13 500.94 99.00 25.31 180.0
9 1 13 1438.98 101.86 36.34 0.0
11 1 13 21.64 53.72 5.76 180.0
13 1 13 525.45 166.64 22.03 0.0
15 1 13 657.18 107.98 23.30 180.0
17 1 13 8269.24 343.92 89.18 0.0
19 1 13 856.82 159.69 32.28 0.0
21 1 13 815.60 123.85 30.69 180.0
23 1 13 165.85 95.33 6.92 0.0
25 1 13 978.41 173.05 24.64 180.0
27 1 13 0.00 298.43 3.07 180.0
29 1 13 108.60 186.63 14.40 0.0
31 1 13 0.00 147.88 2.81 180.0
-50 2 13 254.66 177.15 4.13 0.0
-48 2 13 430.65 172.54 21.78 180.0
-46 2 13 164.55 147.69 10.47 180.0
-44 2 13 19.14 306.81 10.94 180.0
-42 2 13 0.00 256.51 6.26 0.0
-40 2 13 199.30 100.75 10.81 180.0
-38 2 13 582.47 119.27 24.61 0.0
-36 2 13 335.99 125.23 22.07 180.0
-34 2 13 1822.93 134.39 45.07 180.0
-32 2 13 1597.24 99.72 43.56 0.0
-30 2 13 765.25 100.80 30.53 0.0
-28 2 13 2034.48 111.26 42.72 0.0
-26 2 13 7628.54 328.64 86.85 0.0
-24 2 13 2322.76 118.96 51.13 180.0
-22 2 13 12145.61 271.83 108.64 180.0
-20 2 13 1276.55 89.30 34.20 0.0
-18 2 13 3104.99 183.46 55.90 0.0
-16 2 13 823.23 68.25 31.43 180.0
-14 2 13 537.43 66.11 19.99 180.0
-12 2 13 551.20 75.87 25.73 180.0
-10 2 13 159.57 53.17 10.09 180.0
-8 2 13 213.99 62.32 12.86 180.0
-6 2 13 4441.35 144.26 64.77 0.0
-4 2 13 227.31 49.30 4.27 0.0
-2 2 13 23604.44 1084.14 149.96 0.0
0 2 13 714.97 92.42 24.54 180.0
2 2 13 74.65 50.07 10.78 0.0
4 2 13 933.18 107.45 26.50 180.0
6 2 13 4140.83 169.32 61.20 180.0
8 2 13 298.65 66.44 19.26 180.0
10 2 13 1167.56 111.95 37.89 0.0
12 2 13 53.98 131.37 14.76 180.0
14 2 13 4238.58 211.93 58.73 180.0
16 2 13 440.29 100.41 20.14 180.0
18 2 13 783.52 105.50 25.01 180.0
20 2 13 37.76 145.44 2.26 180.0
22 2 13 48.36 72.03 7.26 0.0
24 2 13 173.40 231.44 2.58 0.0
26 2 13 268.52 317.78 9.83 180.0
28 2 13 0.00 405.40 0.16 180.0
30 2 13 234.12 148.70 2.14 0.0
32 2 13 14.20 129.62 2.95 180.0
-49 3 13 121.75 134.60 4.49 0.0
-47 3 13 495.92 154.82 21.02 0.0
-45 3 13 4.17 348.25 4.69 0.0
-43 3 13 275.05 124.67 8.24 180.0
-41 3 13 184.93 108.79 9.28 0.0
-39 3 13 270.27 97.82 23.27 180.0
-37 3 13 115.71 70.82 5.87 0.0
-35 3 13 2353.45 135.38 51.06 180.0
-33 3 13 36.69 74.86 5.82 180.0
-31 3 13 10726.75 307.71 97.56 180.0
-29 3 13 139.98 51.30 10.91 180.0
-27 3 13 315.41 54.07 11.63 180.0
-25 3 13 959.36 84.96 29.88 0.0
-23 3 13 396.36 70.90 18.99 180.0
-21 3 13 115.25 58.38 5.22 0.0
-19 3 13 2516.71 104.34 49.29 180.0
-17 3 13 52.37 53.09 5.58 180.0
-15 3 13 838.78 65.88 29.30 180.0
-13 3 13 394.21 93.29 13.28 0.0
-11 3 13 6373.70 156.06 80.06 180.0
-9 3 13 2011.11 129.46 43.52 180.0
-7 3 13 79.34 53.27 4.49 180.0
-5 3 13 726.13 128.69 26.39 180.0
-3 3 13 383.15 87.43 15.43 0.0
-1 3 13 1663.33 89.76 40.41 180.0
1 3 13 1282.97 94.52 30.97 0.0
3 3 13 36.82 57.11 7.15 0.0
5 3 13 69.93 59.86 7.91 0.0
7 3 13 2696.64 133.26 47.57 180.0
9 3 13 2232.29 104.86 43.11 0.0
11 3 13 1887.50 132.02 43.00 180.0
13 3 13 2545.87 223.48 49.22 0.0
15 3 13 231.87 67.81 16.67 0.0
17 3 13 314.30 89.65 16.65 180.0
19 3 13 40.71 77.31 14.02 180.0
21 3 13 3699.59 258.08 60.37 0.0
23 3 13 671.45 109.52 31.05 0.0
25 3 13 18.10 346.34 8.51 180.0
27 3 13 8.14 142.53 3.18 0.0
29 3 13 473.79 201.07 21.10 180.0
31 3 13 0.00 259.34 1.53 0.0
-48 4 13 273.43 115.75 11.26 180.0
-46 4 13 0.00 87.22 2.29 180.0
-44 4 13 259.72 145.53 11.25 180.0
-42 4 13 106.83 92.26 13.52 180.0
-40 4 13 159.02 89.80 13.89 0.0
-38 4 13 0.00 65.02 8.07 0.0
-36 4 13 112.91 69.57 9.55 180.0
-34 4 13 38.78 55.69 10.01 0.0
-32 4 13 339.48 64.01 15.93 180.0
-30 4 13 76.29 59.91 3.46 180.0
-28 4 13 39.06 52.58 4.07 180.0
-26 4 13 1203.97 87.67 36.97 0.0
-24 4 13 4777.47 183.14 70.37 180.0
-22 4 13 753.93 63.20 27.98 180.0
-20 4 13 966.84 80.11 29.03 180.0
-18 4 13 996.04 188.86 35.71 180.0
-16 4 13 29.29 72.35 1.12 0.0
-14 4 13 9.82 46.66 3.80 180.0
-12 4 13 309.17 57.37 17.89 180.0
-10 4 13 45.75 55.58 0.53 180.0
-8 4 13 1191.02 173.86 31.25 0.0
-6 4 13 17612.76 391.98 130.82 0.0
-4 4 13 1325.06 153.75 29.73 180.0
-2 4 13 98.50 45.87 6.50 0.0
0 4 13 558.88 100.03 21.35 180.0
2 4 13 757.36 141.24 27.06 0.0
4 4 13 463.67 67.82 17.12 180.0
6 4 13 5452.52 306.66 74.07 180.0
8 4 13 0.00 100.19 5.49 0.0
10 4 13 1619.64 111.24 39.68 180.0
12 4 13 1124.31 80.00 32.22 180.0
14 4 13 1054.19 140.75 27.05 180.0
16 4 13 145.69 79.74 9.74 0.0
18 4 13 337.61 90.91 16.45 0.0
20 4 13 22.24 77.74 8.50 180.0
22 4 13 0.00 90.03 0.59 0.0
24 4 13 274.31 311.12 10.37 180.0
26 4 13 3131.84 319.16 52.14 180.0
28 4 13 0.00 134.16 4.59 0.0
30 4 13 1296.85 204.27 32.14 0.0
-45 5 13 156.03 166.24 2.78 0.0
-43 5 13 11.31 124.06 5.53 180.0
-41 5 13 117.25 89.05 3.61 180.0
-39 5 13 1025.35 297.42 26.41 0.0
-37 5 13 36.90 122.82 2.93 0.0
-35 5 13 40.99 73.95 11.78 180.0
-33 5 13 26.99 55.47 7.98 180.0
-31 5 13 0.00 69.93 0.48 0.0
-29 5 13 0.00 65.65 2.81 0.0
-27 5 13 217.86 55.07 12.90 0.0
-25 5 13 0.00 42.82 2.18 180.0
-23 5 13 7784.34 313.80 86.73 180.0
-21 5 13 297.37 117.69 10.08 180.0
-19 5 13 26585.70 839.55 159.46 0.0
-17 5 13 2107.41 105.70 43.30 0.0
-15 5 13 2802.44 124.64 51.93 180.0
-13 5 13 348.65 60.27 19.82 180.0
-11 5 13 24.77 78.92 2.18 0.0
-9 5 13 512.21 57.72 23.35 180.0
-7 5 13 108.23 47.77 13.75 0.0
-5 5 13 105.08 64.36 6.00 0.0
-3 5 13 810.26 62.51 24.05 0.0
-1 5 13 74.61 54.15 6.77 180.0
1 5 13 1932.19 126.95 40.60 0.0
3 5 13 106.90 47.52 10.78 180.0
5 5 13 121.76 45.83 9.48 0.0
7 5 13 89.84 57.98 5.00 180.0
9 5 13 1167.10 113.77 31.77 0.0
11 5 13 34.84 63.03 9.51 180.0
13 5 13 122.54 66.53 2.47 180.0
15 5 13 2222.82 182.94 51.84 180.0
17 5 13 7277.70 483.59 77.42 0.0
19 5 13 592.01 139.33 22.28 0.0
21 5 13 1338.20 274.27 40.93 180.0
23 5 13 576.44 111.13 21.98 0.0
25 5 13 774.49 472.71 29.48 180.0
27 5 13 138.37 110.61 8.56 180.0
-44 6 13 0.00 232.86 1.35 180.0
-42 6 13 26.66 168.43 2.65 0.0
-40 6 13 184.46 119.73 12.23 180.0
-38 6 13 0.00 91.14 3.12 180.0
-36 6 13 0.00 146.40 9.03 0.0
-34 6 13 0.00 77.13 9.52 180.0
-32 6 13 589.46 104.49 24.03 180.0
-30 6 13 524.30 88.55 21.31 180.0
-28 6 13 403.91 68.48 21.29 180.0
-26 6 13 44.88 45.04 3.62 0.0
-24 6 13 31.66 46.94 5.19 0.0
-22 6 13 4483.46 190.56 63.64 0.0
-20 6 13 3195.28 116.42 57.83 180.0
-18 6 13 542.01 90.13 18.52 180.0
-16 6 13 1490.59 81.77 37.06 180.0
-14 6 13 229.42 55.80 10.93 0.0
-12 6 13 376.97 67.79 22.88 0.0
-10 6 13 1716.05 110.14 40.88 180.0
-8 6 13 210.59 44.52 12.37 180.0
-6 6 13 10.34 55.96 7.24 0.0
-4 6 13 241.62 55.07 18.64 0.0
-2 6 13 156.52 49.41 6.43 180.0
0 6 13 88.17 93.60 6.67 0.0
2 6 13 101.27 52.45 6.84 180.0
4 6 13 130.93 54.02 11.24 0.0
6 6 13 313.86 58.15 20.12 0.0
8 6 13 305.80 86.28 18.39 180.0
10 6 13 3506.92 232.61 58.55 180.0
12 6 13 4.95 96.99 10.73 180.0
14 6 13 349.51 79.61 20.27 0.0
16 6 13 48.89 80.97 0.02 0.0
18 6 13 16.75 56.66 11.18 180.0
20 6 13 59.83 82.43 1.40 180.0
22 6 13 890.92 255.37 34.28 180.0
24 6 13 321.87 130.90 16.93 0.0
26 6 13 222.46 134.84 17.52 0.0
-41 7 13 0.00 100.32 3.60 0.0
-39 7 13 3066.37 371.03 49.91 0.0
-37 7 13 103.83 241.37 8.14 180.0
-35 7 13 1881.76 189.84 43.42 0.0
-33 7 13 29.19 64.65 0.01 180.0
-31 7 13 1552.29 162.02 42.54 180.0
-29 7 13 310.11 62.31 13.38 180.0
-27 7 13 142.08 58.51 12.87 0.0
-25 7 13 78.64 80.22 3.59 180.0
-23 7 13 3677.28 196.40 58.96 0.0
-21 7 13 457.02 56.02 22.11 0.0
-19 7 13 65.07 44.43 0.97 180.0
-17 7 13 49.13 40.13 7.45 0.0
-15 7 13 3095.46 123.77 54.30 0.0
-13 7 13 932.44 62.03 28.85 0.0
-11 7 13 2580.36 86.49 48.57 180.0
-9 7 13 75.02 41.33 2.77 180.0
-7 7 13 5299.69 209.84 72.76 0.0
-5 7 13 556.80 67.70 19.45 0.0
-3 7 13 134.47 44.18 11.03 180.0
-1 7 13 314.73 50.21 17.49 180.0
1 7 13 1879.06 112.56 42.90 0.0
3 7 13 289.94 53.97 16.32 0.0
5 7 13 3305.42 164.36 58.89 0.0
7 7 13 797.03 95.68 25.90 0.0
9 7 13 647.27 91.22 25.52 180.0
11 7 13 223.79 80.16 20.17 180.0
13 7 13 1049.54 110.85 32.70 180.0
15 7 13 1214.60 160.88 31.65 180.0
17 7 13 80.10 74.46 9.97 0.0
19 7 13 51.91 209.86 20.40 0.0
21 7 13 49.44 91.01 7.94 0.0
23 7 13 384.41 527.08 21.59 0.0
-38 8 13 39.87 155.37 3.73 180.0
-36 8 13 50.97 98.43 11.96 180.0
-34 8 13 558.41 206.38 19.35 0.0
-32 8 13 44.33 85.91 5.09 180.0
-30 8 13 908.40 165.17 28.62 180.0
-28 8 13 168.21 68.17 14.17 0.0
-26 8 13 732.82 90.31 24.35 0.0
-24 8 13 1563.63 119.92 39.62 180.0
-22 8 13 1466.34 155.44 40.55 180.0
-20 8 13 98.25 56.57 7.45 0.0
-18 8 13 3031.49 171.51 53.03 0.0
-16 8 13 936.68 68.37 32.14 0.0
-14 8 13 0.00 50.57 3.46 180.0
-12 8 13 429.84 37.77 24.26 180.0
-10 8 13 246.49 78.90 17.78 180.0
-8 8 13 5.57 23.48 3.55 0.0
-6 8 13 393.71 37.80 20.99 0.0
-4 8 13 24.25 35.33 7.34 180.0
-2 8 13 1648.49 108.87 38.65 180.0
0 8 13 0.00 39.40 3.23 0.0
2 8 13 179.59 40.02 18.76 0.0
4 8 13 94.47 40.18 9.99 180.0
6 8 13 433.58 75.66 19.37 180.0
8 8 13 83.64 39.32 10.79 0.0
10 8 13 454.78 147.88 23.76 0.0
12 8 13 68.97 180.43 11.60 0.0
14 8 13 0.00 99.35 10.76 0.0
16 8 13 64.25 148.31 0.90 180.0
18 8 13 750.06 649.03 22.91 0.0
20 8 13 0.00 137.03 7.18 180.0
-33 9 13 0.00 155.61 0.07 180.0
-31 9 13 0.00 172.22 10.65 180.0
-29 9 13 107.41 153.04 7.53 180.0
-27 9 13 385.96 174.13 12.80 180.0
-25 9 13 0.00 141.86 4.91 0.0
-23 9 13 205.82 81.93 17.62 0.0
-21 9 13 0.00 80.94 0.67 180.0
-19 9 13 161.01 79.61 13.42 0.0
-17 9 13 294.02 87.47 17.18 0.0
-15 9 13 538.61 193.03 26.13 0.0
-13 9 13 1797.84 143.97 41.99 0.0
-11 9 13 5756.90 456.88 76.69 180.0
-9 9 13 767.65 152.27 25.86 180.0
-7 9 13 178.81 54.03 9.61 0.0
-5 9 13 89.21 164.81 11.69 0.0
-3 9 13 1224.31 151.99 40.34 0.0
-1 9 13 0.00 79.24 6.67 180.0
1 9 13 1272.89 316.14 37.50 0.0
3 9 13 129.97 93.49 3.62 180.0
5 9 13 236.10 97.21 17.18 0.0
7 9 13 1613.49 329.65 38.03 0.0
9 9 13 1293.60 277.27 40.76 180.0
11 9 13 10.84 151.59 9.82 180.0
13 9 13 227.42 135.38 4.20 180.0
15 9 13 97.38 149.37 2.69 180.0
-26 10 13 496.74 181.83 13.58 0.0
-24 10 13 161.27 103.52 4.94 180.0
-22 10 13 0.00 184.49 4.20 0.0
-20 10 13 217.72 109.15 17.59 0.0
-18 10 13 93.17 95.37 11.03 180.0
-16 10 13 0.00 511.96 23.83 180.0
-14 10 13 3661.96 419.17 55.42 0.0
-12 10 13 419.43 129.32 9.93 180.0
-10 10 13 3151.95 327.43 57.43 180.0
-8 10 13 285.64 129.24 17.57 0.0
-6 10 13 205.44 152.12 9.14 180.0
-4 10 13 216.03 110.85 16.87 180.0
-2 10 13 439.80 128.47 22.73 0.0
0 10 13 0.00 80.84 2.27 0.0
2 10 13 804.65 172.27 33.86 180.0
4 10 13 180.12 291.19 14.81 0.0
6 10 13 1308.13 273.10 34.32 0.0
8 10 13 0.00 170.87 12.93 180.0
-1 11 13 0.00 317.54 1.96 180.0
-50 0 14 129.03 191.37 9.86 180.0
-48 0 14 103.64 153.27 10.45 0.0
-46 0 14 2130.39 395.60 38.88 0.0
-44 0 14 190.10 154.19 6.46 180.0
-42 0 14 139.66 193.03 0.09 0.0
-40 0 14 0.00 116.74 1.92 0.0
-38 0 14 421.53 164.45 31.19 180.0
-36 0 14 796.45 115.47 27.30 180.0
-34 0 14 6637.25 368.75 74.25 0.0
-32 0 14 120.71 117.70 10.16 0.0
-30 0 14 1844.23 150.85 43.10 0.0
-28 0 14 48.15 94.89 12.47 0.0
-26 0 14 157.23 165.65 10.69 0.0
-24 0 14 395.65 86.13 18.80 180.0
-22 0 14 2223.66 281.15 51.42 0.0
-20 0 14 111.15 99.23 2.55 0.0
-18 0 14 313.70 66.85 17.00 180.0
-16 0 14 137.22 82.38 3.03 0.0
-14 0 14 16.52 63.06 5.11 180.0
-12 0 14 1892.11 220.68 43.19 180.0
-10 0 14 25192.52 744.35 163.54 0.0
-8 0 14 8883.46 532.05 90.90 0.0
-6 0 14 14069.21 518.28 111.13 180.0
-4 0 14 208.14 113.85 6.21 180.0
-2 0 14 530.53 297.26 14.99 180.0
0 0 14 147.51 185.42 8.30 180.0
2 0 14 2135.75 180.68 45.79 0.0
4 0 14 1026.19 305.87 33.23 0.0
6 0 14 543.11 87.06 29.41 180.0
8 0 14 1108.13 121.19 41.11 180.0
10 0 14 34321.73 1618.46 167.26 0.0
12 0 14 6105.26 355.92 72.01 0.0
14 0 14 3491.91 408.70 56.65 0.0
16 0 14 1326.49 146.42 30.53 0.0
18 0 14 8021.69 535.29 88.98 0.0
20 0 14 4384.76 560.15 62.23 0.0
22 0 14 740.15 411.41 22.69 180.0
24 0 14 3106.71 464.55 55.73 180.0
26 0 14 464.85 172.34 25.18 0.0
28 0 14 560.72 230.98 16.64 0.0
30 0 14 550.26 238.59 27.21 180.0
-49 1 14 730.22 177.33 24.88 180.0
-47 1 14 192.50 135.56 10.64 180.0
-45 1 14 166.55 124.13 3.53 180.0
-43 1 14 31.35 107.89 9.16 180.0
-41 1 14 0.00 284.30 15.52 180.0
-39 1 14 0.00 172.59 3.10 180.0
-37 1 14 3477.77 226.66 60.33 180.0
-35 1 14 4693.49 193.23 71.53 0.0
-33 1 14 2597.90 127.00 55.59 0.0
-31 1 14 709.52 75.42 25.13 180.0
-29 1 14 3008.35 210.74 55.04 180.0
-27 1 14 0.00 56.84 3.46 180.0
-25 1 14 1672.47 240.64 49.37 180.0
-23 1 14 728.56 65.38 25.66 180.0
-21 1 14 4143.50 142.36 65.78 180.0
-19 1 14 564.57 83.24 20.75 180.0
-17 1 14 2640.18 146.29 52.19 180.0
-15 1 14 725.07 82.76 26.81 180.0
-13 1 14 310.35 103.09 16.61 0.0
-11 1 14 1181.94 109.34 36.50 180.0
-9 1 14 532.82 54.77 21.21 0.0
-7 1 14 23.22 56.57 0.20 180.0
-5 1 14 1155.21 130.54 36.25 0.0
-3 1 14 51.67 55.57 3.53 180.0
-1 1 14 1436.33 100.88 35.42 180.0
1 1 14 501.82 70.66 18.66 0.0
3 1 14 3156.19 165.27 56.46 0.0
5 1 14 98.56 69.20 4.91 0.0
7 1 14 7707.77 242.14 87.80 0.0
9 1 14 778.04 106.19 27.65 180.0
11 1 14 13013.39 525.33 116.84 0.0
13 1 14 809.60 113.89 28.18 180.0
15 1 14 2039.38 181.50 39.13 180.0
17 1 14 330.24 76.76 14.75 180.0
19 1 14 351.11 118.57 17.67 180.0
21 1 14 236.77 317.65 15.33 180.0
23 1 14 111.42 161.11 12.04 180.0
25 1 14 0.00 177.16 2.54 180.0
27 1 14 253.86 118.41 16.03 180.0
29 1 14 0.00 400.38 4.13 0.0
31 1 14 268.21 304.48 2.99 180.0
-50 2 14 117.50 254.49 9.54 180.0
-48 2 14 64.01 133.11 5.06 180.0
-46 2 14 96.32 228.19 12.28 0.0
-44 2 14 0.00 227.51 0.01 180.0
-42 2 14 1165.90 220.55 33.08 0.0
-40 2 14 1.99 78.07 0.87 180.0
-38 2 14 360.77 106.63 26.50 180.0
-36 2 14 273.20 73.22 17.36 180.0
-34 2 14 3372.88 180.53 52.47 0.0
-32 2 14 214.07 57.59 18.13 0.0
-30 2 14 1938.20 106.74 49.77 180.0
-28 2 14 160.87 52.13 13.43 180.0
-26 2 14 6884.78 226.05 79.11 0.0
-24 2 14 170.55 71.14 5.18 180.0
-22 2 14 5747.24 209.89 74.41 0.0
-20 2 14 511.76 130.99 18.22 0.0
-18 2 14 4908.69 186.85 69.27 180.0
-16 2 14 948.61 79.94 29.47 180.0
-14 2 14 91.25 57.34 9.28 0.0
-12 2 14 97.72 59.79 0.41 0.0
-10 2 14 379.02 55.29 22.50 0.0
-8 2 14 1390.49 110.72 35.45 0.0
-6 2 14 148.13 44.53 5.32 180.0
-4 2 14 1700.34 102.74 45.52 0.0
-2 2 14 3946.03 178.73 58.28 180.0
0 2 14 450.91 72.55 17.13 180.0
2 2 14 3883.24 185.21 65.65 0.0
4 2 14 47.31 87.90 9.64 0.0
6 2 14 8236.71 375.46 93.03 0.0
8 2 14 235.27 67.04 12.41 0.0
10 2 14 2864.03 195.39 51.40 0.0
12 2 14 127.18 75.22 11.91 180.0
14 2 14 10881.85 534.36 98.68 0.0
16 2 14 5451.86 267.73 70.28 0.0
18 2 14 2516.92 267.64 42.54 180.0
20 2 14 360.91 112.77 20.75 180.0
22 2 14 137.55 411.29 18.83 0.0
24 2 14 144.09 101.27 2.06 180.0
26 2 14 6.04 186.75 0.83 0.0
28 2 14 1244.50 426.10 34.38 180.0
30 2 14 754.69 395.29 19.89 0.0
-49 3 14 0.00 116.14 6.32 180.0
-47 3 14 356.63 148.06 24.90 0.0
-45 3 14 183.27 228.27 9.46 180.0
-43 3 14 0.00 89.85 8.99 180.0
-41 3 14 38.17 177.82 0.66 0.0
-39 3 14 7.54 89.37 0.87 180.0
-37 3 14 1537.62 134.14 43.83 180.0
-35 3 14 671.07 81.41 36.01 0.0
-33 3 14 315.93 102.16 17.20 0.0
-31 3 14 104.26 86.83 2.79 180.0
-29 3 14 8347.22 297.36 89.06 0.0
-27 3 14 6942.97 230.92 78.13 180.0
-25 3 14 1090.57 101.82 36.63 180.0
-23 3 14 260.26 63.23 8.54 180.0
-21 3 14 319.16 55.68 9.78 0.0
-19 3 14 1650.35 127.67 36.81 180.0
-17 3 14 138.25 52.60 9.03 180.0
-15 3 14 208.57 71.45 12.77 180.0
-13 3 14 2626.50 117.94 50.83 180.0
-11 3 14 15.36 73.07 3.64 180.0
-9 3 14 863.35 71.53 26.80 0.0
-7 3 14 1244.22 82.33 38.08 180.0
-5 3 14 4169.49 202.89 71.10 180.0
-3 3 14 188.22 75.57 12.31 0.0
-1 3 14 406.45 84.78 16.02 0.0
1 3 14 205.56 62.28 8.63 180.0
3 3 14 633.24 86.33 31.79 180.0
5 3 14 1207.60 102.02 31.12 180.0
7 3 14 286.48 73.78 12.32 0.0
9 3 14 0.00 65.89 6.52 0.0
11 3 14 5376.66 233.36 68.81 0.0
13 3 14 87.48 67.10 2.16 0.0
15 3 14 1105.03 196.42 28.01 0.0
17 3 14 0.00 79.67 8.32 180.0
19 3 14 1215.82 133.72 33.89 180.0
21 3 14 0.00 78.35 1.25 0.0
23 3 14 1298.54 232.13 36.81 0.0
25 3 14 0.00 202.73 2.22 0.0
27 3 14 184.73 125.12 11.57 180.0
29 3 14 255.94 156.81 7.38 180.0
-48 4 14 37.99 177.66 3.76 180.0
-46 4 14 0.00 125.30 2.15 180.0
-44 4 14 138.60 147.47 1.44 0.0
-42 4 14 1401.85 205.28 37.19 180.0
-40 4 14 42.39 82.62 5.15 180.0
-38 4 14 583.69 101.06 19.22 0.0
-36 4 14 0.00 67.85 10.47 0.0
-34 4 14 749.52 80.70 34.91 180.0
-32 4 14 855.94 84.37 27.96 180.0
-30 4 14 827.86 98.00 22.71 0.0
-28 4 14 466.65 85.49 23.01 0.0
-26 4 14 5966.29 238.42 71.45 0.0
-24 4 14 577.18 72.25 25.27 0.0
-22 4 14 12617.18 476.81 115.24 180.0
-20 4 14 11.10 63.14 2.33 0.0
-18 4 14 11966.54 437.03 111.81 180.0
-16 4 14 373.98 62.68 22.11 180.0
-14 4 14 1023.42 98.20 32.70 0.0
-12 4 14 669.12 66.38 27.06 0.0
-10 4 14 885.36 113.01 25.53 180.0
-8 4 14 853.49 66.40 31.30 0.0
-6 4 14 974.97 67.61 29.51 180.0
-4 4 14 402.87 60.19 18.63 180.0
-2 4 14 6532.25 283.71 83.40 0.0
0 4 14 1278.25 126.98 35.75 0.0
2 4 14 264.42 63.85 21.06 0.0
4 4 14 1529.09 162.23 41.12 0.0
6 4 14 8160.29 465.79 85.39 180.0
8 4 14 9697.47 463.70 95.09 180.0
10 4 14 9581.34 377.47 95.94 0.0
12 4 14 743.99 69.16 28.88 0.0
14 4 14 1186.91 133.61 30.96 180.0
16 4 14 133.58 79.66 7.52 180.0
18 4 14 452.79 80.40 24.04 0.0
20 4 14 0.00 77.53 4.31 180.0
22 4 14 0.00 95.84 2.37 180.0
24 4 14 893.48 145.42 29.74 180.0
26 4 14 0.00 115.90 8.42 180.0
28 4 14 75.49 140.23 4.91 180.0
-45 5 14 417.01 124.91 25.32 0.0
-43 5 14 0.00 132.24 5.47 0.0
-41 5 14 0.00 104.93 3.15 180.0
-39 5 14 69.86 116.33 10.20 180.0
-37 5 14 22.15 141.75 1.09 180.0
-35 5 14 166.11 89.97 2.92 0.0
-33 5 14 286.19 109.60 16.26 0.0
-31 5 14 146.37 99.17 12.72 180.0
-29 5 14 0.00 55.52 0.34 180.0
-27 5 14 16.25 47.23 3.47 0.0
-25 5 14 4783.09 177.52 65.96 0.0
-23 5 14 561.88 68.47 21.61 180.0
-21 5 14 149.79 57.32 11.57 0.0
-19 5 14 1651.34 134.16 43.63 0.0
-17 5 14 2228.77 213.43 42.43 0.0
-15 5 14 1696.96 117.71 39.46 180.0
-13 5 14 1502.51 119.09 42.32 180.0
-11 5 14 103.32 46.06 11.56 180.0
-9 5 14 60.62 41.53 2.43 0.0
-7 5 14 43.82 37.81 3.35 180.0
-5 5 14 770.27 65.91 25.77 180.0
-3 5 14 622.99 82.78 28.02 180.0
-1 5 14 4214.85 298.50 62.88 180.0
1 5 14 290.84 77.40 15.29 0.0
3 5 14 894.23 82.16 32.18 0.0
5 5 14 26.92 50.25 11.56 0.0
7 5 14 783.75 149.20 30.36 180.0
9 5 14 216.94 101.50 1.81 180.0
11 5 14 5972.01 262.29 71.60 0.0
13 5 14 152.54 94.21 6.45 180.0
15 5 14 35.22 69.83 11.17 180.0
17 5 14 0.00 116.60 7.60 0.0
19 5 14 604.81 95.36 18.46 0.0
21 5 14 0.00 103.45 0.37 180.0
23 5 14 197.00 107.21 6.61 180.0
25 5 14 0.00 159.78 2.47 180.0
27 5 14 0.00 191.38 0.75 0.0
-44 6 14 0.00 262.90 2.52 180.0
-42 6 14 402.52 133.29 14.48 180.0
-40 6 14 51.79 89.03 6.42 0.0
-38 6 14 2270.68 200.31 44.54 180.0
-36 6 14 130.85 136.86 10.89 180.0
-34 6 14 74.42 106.27 3.46 180.0
-32 6 14 61.66 86.12 11.68 0.0
-30 6 14 1097.76 118.86 32.71 180.0
-28 6 14 38.66 50.85 7.07 180.0
-26 6 14 222.21 61.79 10.38 0.0
-24 6 14 1280.36 94.22 35.79 0.0
-22 6 14 4628.80 175.13 66.65 180.0
-20 6 14 248.98 62.71 11.28 0.0
-18 6 14 3859.04 135.60 59.49 180.0
-16 6 14 3645.33 204.15 57.94 0.0
-14 6 14 17924.55 600.10 128.84 180.0
-12 6 14 3475.37 168.78 60.08 180.0
-10 6 14 1004.82 86.44 35.38 0.0
-8 6 14 1275.36 74.89 33.59 0.0
-6 6 14 2584.74 141.32 48.83 180.0
-4 6 14 95.24 85.43 1.48 180.0
-2 6 14 106.56 45.96 14.99 0.0
0 6 14 15.04 61.99 2.03 180.0
2 6 14 11.97 45.41 0.01 180.0
4 6 14 93.54 67.12 11.77 0.0
6 6 14 1748.55 134.27 41.30 180.0
8 6 14 995.57 94.27 30.58 180.0
10 6 14 96.46 72.74 11.87 0.0
12 6 14 189.15 80.71 12.40 180.0
14 6 14 143.45 63.44 9.96 180.0
16 6 14 0.00 116.71 6.77 180.0
18 6 14 1210.41 160.86 32.78 180.0
20 6 14 105.95 85.65 7.83 180.0
22 6 14 8.28 100.30 10.09 0.0
24 6 14 0.00 194.13 9.66 180.0
-41 7 14 0.00 136.08 3.24 180.0
-39 7 14 135.49 132.43 2.39 180.0
-37 7 14 0.00 623.59 19.20 180.0
-35 7 14 1097.57 261.95 32.99 0.0
-33 7 14 108.21 67.24 1.05 180.0
-31 7 14 0.00 140.47 5.78 180.0
-29 7 14 1235.39 119.82 37.26 0.0
-27 7 14 115.34 102.52 9.72 180.0
-25 7 14 231.43 150.41 17.56 0.0
-23 7 14 282.90 48.99 17.25 0.0
-21 7 14 80.74 48.49 5.93 180.0
-19 7 14 57.88 57.97 11.28 180.0
-17 7 14 172.68 49.81 11.21 0.0
-15 7 14 1674.69 136.42 38.29 0.0
-13 7 14 14.89 37.95 5.14 0.0
-11 7 14 59.72 50.59 3.63 0.0
-9 7 14 59.55 68.36 0.16 180.0
-7 7 14 195.35 61.29 5.52 0.0
-5 7 14 2710.49 139.61 47.32 0.0
-3 7 14 0.00 82.79 0.72 180.0
-1 7 14 492.80 66.37 23.65 0.0
1 7 14 4.43 184.58 12.47 180.0
3 7 14 0.00 48.36 3.17 180.0
5 7 14 57.90 69.02 4.72 0.0
7 7 14 466.81 97.09 24.28 180.0
9 7 14 76.89 56.82 8.71 0.0
11 7 14 574.70 134.13 19.63 0.0
13 7 14 27.79 78.17 5.71 0.0
15 7 14 0.00 206.58 6.01 180.0
17 7 14 195.56 101.00 11.77 0.0
19 7 14 316.19 180.49 20.81 0.0
21 7 14 0.00 235.02 4.55 0.0
-36 8 14 17.27 558.29 3.65 0.0
-34 8 14 646.39 121.86 24.33 180.0
-32 8 14 0.00 125.76 10.23 180.0
-30 8 14 316.32 190.36 21.90 0.0
-28 8 14 89.02 92.64 13.88 0.0
-26 8 14 1787.72 129.12 40.30 180.0
-24 8 14 129.70 89.02 5.85 180.0
-22 8 14 52.41 62.67 13.72 0.0
-20 8 14 1779.85 225.48 40.98 0.0
-18 8 14 6837.59 280.38 82.34 180.0
-16 8 14 123.42 44.33 9.23 180.0
-14 8 14 0.00 31.83 6.99 0.0
-12 8 14 14.95 40.26 5.40 0.0
-10 8 14 547.47 55.62 22.70 180.0
-8 8 14 0.00 30.89 1.09 0.0
-6 8 14 160.05 31.48 13.59 180.0
-4 8 14 148.19 34.94 7.04 180.0
-2 8 14 835.66 84.49 31.02 180.0
0 8 14 401.68 55.81 18.57 180.0
2 8 14 1703.55 139.07 39.64 0.0
4 8 14 331.92 87.15 19.68 0.0
6 8 14 39.55 63.31 6.73 180.0
8 8 14 0.00 101.08 9.15 0.0
10 8 14 875.51 138.04 35.64 180.0
12 8 14 1138.20 175.59 27.87 180.0
14 8 14 309.69 223.70 12.54 0.0
16 8 14 369.16 190.24 19.45 0.0
18 8 14 0.00 161.39 1.17 0.0
-33 9 14 0.00 186.01 5.71 180.0
-31 9 14 105.71 171.01 2.73 0.0
-29 9 14 473.62 440.97 18.47 180.0
-27 9 14 354.69 171.62 3.69 0.0
-25 9 14 243.65 98.64 14.56 180.0
-23 9 14 0.00 102.01 1.03 0.0
-21 9 14 220.86 91.83 12.25 0.0
-19 9 14 715.61 123.91 29.89 0.0
-17 9 14 2762.51 178.22 50.04 0.0
-15 9 14 237.05 91.38 2.73 0.0
-13 9 14 781.33 181.36 26.60 180.0
-11 9 14 213.24 199.02 12.86 180.0
-9 9 14 1012.67 110.24 28.09 0.0
-7 9 14 0.00 109.48 7.58 0.0
-5 9 14 938.03 224.15 30.42 0.0
-3 9 14 0.00 150.41 6.79 0.0
-1 9 14 130.76 163.54 10.44 0.0
1 9 14 75.26 89.39 1.12 0.0
3 9 14 325.01 116.67 13.15 180.0
5 9 14 245.11 164.74 15.25 0.0
7 9 14 855.61 488.90 27.94 0.0
9 9 14 26.31 144.61 14.90 0.0
11 9 14 165.29 180.82 20.64 0.0
13 9 14 183.45 142.89 11.19 180.0
-26 10 14 381.96 187.96 18.68 0.0
-24 10 14 41.71 105.40 6.55 0.0
-22 10 14 265.44 182.85 22.35 180.0
-20 10 14 41.38 127.03 9.35 180.0
-18 10 14 283.01 247.39 17.57 0.0
-16 10 14 669.24 123.38 21.01 0.0
-14 10 14 63.79 370.13 5.07 0.0
-12 10 14 78.70 106.03 9.41 180.0
-10 10 14 943.88 179.99 32.04 0.0
-8 10 14 239.48 148.70 3.02 180.0
-6 10 14 0.00 103.34 12.32 180.0
-4 10 14 3.79 405.38 2.57 0.0
-2 10 14 450.88 167.90 8.83 0.0
0 10 14 66.27 120.86 8.47 180.0
2 10 14 27.56 139.08 12.18 180.0
4 10 14 28.82 103.13 5.84 0.0
6 10 14 181.35 147.37 13.05 0.0
-49 1 15 2648.04 336.46 48.96 0.0
-47 1 15 167.57 109.18 3.00 0.0
-45 1 15 795.69 158.23 22.83 180.0
-43 1 15 0.00 103.64 5.53 180.0
-41 1 15 637.98 119.43 27.68 0.0
-39 1 15 106.04 160.04 1.55 0.0
-37 1 15 0.00 73.15 0.63 180.0
-35 1 15 180.28 55.90 16.64 180.0
-33 1 15 365.01 77.01 23.10 0.0
-31 1 15 24.86 62.58 2.52 0.0
-29 1 15 762.55 76.89 24.23 180.0
-27 1 15 7.27 65.35 1.25 0.0
-25 1 15 5732.91 200.37 75.24 180.0
-23 1 15 2605.79 160.90 51.56 180.0
-21 1 15 10041.08 298.39 102.29 0.0
-19 1 15 74.20 76.72 2.58 180.0
-17 1 15 159.73 48.56 18.59 0.0
-15 1 15 94.37 111.33 14.66 180.0
-13 1 15 6135.32 204.88 75.84 0.0
-11 1 15 585.67 62.10 24.01 0.0
-9 1 15 842.35 113.91 28.21 180.0
-7 1 15 991.01 64.02 31.44 180.0
-5 1 15 16403.98 568.04 124.51 0.0
-3 1 15 1569.10 92.09 40.38 0.0
-1 1 15 0.00 43.90 5.63 0.0
1 1 15 0.00 54.03 0.02 0.0
3 1 15 228.80 62.98 12.85 180.0
5 1 15 672.25 83.69 28.22 180.0
7 1 15 1574.54 111.80 41.60 0.0
9 1 15 0.00 88.34 3.73 180.0
11 1 15 6453.62 282.75 79.72 0.0
13 1 15 321.59 97.09 19.70 0.0
15 1 15 1942.51 219.62 41.79 180.0
17 1 15 80.50 131.50 8.87 0.0
19 1 15 1314.47 179.89 36.58 180.0
21 1 15 1263.95 181.84 37.67 180.0
23 1 15 448.84 189.00 16.50 0.0
25 1 15 815.01 162.67 27.54 0.0
27 1 15 517.22 163.41 24.46 180.0
29 1 15 1053.79 247.04 28.81 180.0
-48 2 15 1116.62 187.67 24.98 180.0
-46 2 15 112.24 284.76 1.98 180.0
-44 2 15 27.00 130.53 6.47 0.0
-42 2 15 221.76 124.29 17.03 180.0
-40 2 15 185.89 111.37 13.00 180.0
-38 2 15 1119.07 129.27 35.86 180.0
-36 2 15 0.00 85.11 4.08 180.0
-34 2 15 120.47 83.76 12.82 180.0
-32 2 15 423.90 82.98 16.36 0.0
-30 2 15 48.63 63.57 10.21 180.0
-28 2 15 4081.84 216.65 61.99 0.0
-26 2 15 5650.49 200.77 75.63 180.0
-24 2 15 9576.67 382.73 100.41 180.0
-22 2 15 56.23 68.36 10.96 0.0
-20 2 15 262.89 60.55 15.39 180.0
-18 2 15 1159.58 80.04 35.20 180.0
-16 2 15 15638.93 445.40 123.04 180.0
-14 2 15 118.01 60.47 2.92 180.0
-12 2 15 204.57 57.49 15.56 180.0
-10 2 15 0.00 84.15 2.72 180.0
-8 2 15 707.47 117.77 31.88 180.0
-6 2 15 311.07 67.41 20.43 180.0
-4 2 15 4.10 56.94 5.40 0.0
-2 2 15 1423.68 108.83 36.69 180.0
0 2 15 2914.03 155.95 47.31 180.0
2 2 15 0.00 47.50 0.93 180.0
4 2 15 5410.78 214.43 71.71 180.0
6 2 15 436.91 75.07 21.94 0.0
8 2 15 16176.23 591.51 124.32 0.0
10 2 15 115.81 60.50 12.03 180.0
12 2 15 6359.37 275.16 76.38 180.0
14 2 15 1416.13 113.97 38.92 0.0
16 2 15 5640.58 410.00 73.52 0.0
18 2 15 258.33 100.47 14.99 0.0
20 2 15 28.47 82.99 5.35 180.0
22 2 15 0.00 127.04 2.55 180.0
24 2 15 0.00 143.24 3.71 180.0
26 2 15 0.00 181.90 1.43 0.0
28 2 15 257.85 143.29 8.54 0.0
-49 3 15 0.00 205.36 8.35 180.0
-47 3 15 104.56 146.94 1.42 180.0
-45 3 15 823.72 172.81 28.24 0.0
-43 3 15 0.00 98.18 2.30 180.0
-41 3 15 243.13 111.64 12.48 0.0
-39 3 15 176.94 120.17 5.75 180.0
-37 3 15 1221.89 110.89 37.44 180.0
-35 3 15 276.35 77.79 19.54 180.0
-33 3 15 2924.25 144.19 60.53 0.0
-31 3 15 162.87 50.68 4.81 0.0
-29 3 15 43.98 62.72 11.43 180.0
-27 3 15 563.87 117.61 19.34 180.0
-25 3 15 1239.45 84.23 40.54 0.0
-23 3 15 981.67 93.90 30.02 180.0
-21 3 15 1027.12 82.54 34.41 0.0
-19 3 15 41.27 57.46 2.45 0.0
-17 3 15 3539.15 177.43 52.60 180.0
-15 3 15 3705.67 180.84 62.57 180.0
-13 3 15 12147.89 392.19 110.86 0.0
-11 3 15 134.24 67.29 0.54 180.0
-9 3 15 11416.42 337.60 107.04 0.0
-7 3 15 1678.18 295.93 29.52 0.0
-5 3 15 1711.07 124.81 39.58 0.0
-3 3 15 57.35 82.80 3.78 0.0
-1 3 15 2809.89 251.18 48.07 0.0
1 3 15 21.79 64.20 11.11 180.0
3 3 15 4157.07 216.80 61.24 0.0
5 3 15 0.00 68.83 6.61 180.0
7 3 15 0.00 54.01 5.10 0.0
9 3 15 69.50 69.96 4.11 0.0
11 3 15 372.72 76.67 18.57 180.0
13 3 15 16.74 60.06 4.73 180.0
15 3 15 484.59 96.02 21.99 0.0
17 3 15 0.00 83.24 3.65 0.0
19 3 15 420.97 136.78 14.31 180.0
21 3 15 123.11 105.74 2.45 0.0
23 3 15 60.55 163.90 8.11 180.0
25 3 15 1024.93 396.91 18.66 180.0
27 3 15 14.05 198.60 6.48 180.0
-46 4 15 0.00 158.48 1.05 180.0
-44 4 15 123.14 129.13 6.94 180.0
-42 4 15 64.62 106.11 10.08 180.0
-40 4 15 442.74 96.67 21.88 0.0
-38 4 15 513.15 178.70 27.54 180.0
-36 4 15 3159.45 193.98 58.82 180.0
-34 4 15 118.54 111.29 17.18 0.0
-32 4 15 3495.12 204.24 65.45 0.0
-30 4 15 4451.85 305.55 66.00 180.0
-28 4 15 6354.46 238.76 82.65 180.0
-26 4 15 0.00 107.16 8.83 0.0
-24 4 15 6145.39 253.75 77.36 180.0
-22 4 15 307.99 77.30 14.21 180.0
-20 4 15 13116.58 545.15 121.35 180.0
-18 4 15 869.36 81.48 30.45 0.0
-16 4 15 1821.57 158.19 42.70 180.0
-14 4 15 479.65 74.84 22.52 0.0
-12 4 15 518.20 70.57 20.52 180.0
-10 4 15 264.92 62.01 14.30 180.0
-8 4 15 845.19 87.92 32.62 0.0
-6 4 15 88.45 49.29 6.69 180.0
-4 4 15 561.46 67.21 30.90 0.0
-2 4 15 92.75 77.46 9.80 180.0
0 4 15 4178.26 186.49 56.22 180.0
2 4 15 317.87 82.64 11.22 0.0
4 4 15 18.40 59.09 1.76 0.0
6 4 15 0.00 54.38 1.39 0.0
8 4 15 919.10 170.63 27.43 180.0
10 4 15 1814.30 150.61 42.78 0.0
12 4 15 13046.42 536.81 110.47 0.0
14 4 15 93.12 71.88 7.38 180.0
16 4 15 1219.12 122.83 38.71 180.0
18 4 15 91.80 100.34 1.83 0.0
20 4 15 525.72 319.34 16.48 180.0
22 4 15 142.17 120.42 4.11 0.0
24 4 15 104.73 128.12 3.07 180.0
26 4 15 0.00 157.06 4.56 180.0
-45 5 15 244.77 414.47 13.69 0.0
-43 5 15 0.00 120.52 4.27 0.0
-41 5 15 380.65 273.93 21.43 0.0
-39 5 15 0.92 96.40 7.33 180.0
-37 5 15 481.15 189.96 23.26 0.0
-35 5 15 0.00 123.81 0.98 180.0
-33 5 15 147.86 55.81 9.73 0.0
-31 5 15 45.02 80.96 6.26 180.0
-29 5 15 0.00 54.26 6.98 0.0
-27 5 15 0.00 43.23 2.89 0.0
-25 5 15 804.67 80.71 24.25 0.0
-23 5 15 44.91 75.40 7.71 0.0
-21 5 15 2036.36 129.75 42.82 0.0
-19 5 15 883.15 97.53 31.34 180.0
-17 5 15 459.94 83.98 17.74 0.0
-15 5 15 56.40 50.71 9.53 180.0
-13 5 15 149.28 82.22 13.21 180.0
-11 5 15 92.32 54.69 12.19 0.0
-9 5 15 87.21 48.20 8.21 0.0
-7 5 15 104.37 58.35 1.44 180.0
-5 5 15 200.24 67.02 8.98 0.0
-3 5 15 4.46 45.31 6.18 180.0
-1 5 15 0.00 55.53 2.78 0.0
1 5 15 1796.27 229.98 44.37 0.0
3 5 15 1469.14 105.49 41.57 180.0
5 5 15 364.41 83.87 20.25 180.0
7 5 15 1456.69 121.95 35.94 0.0
9 5 15 71.63 68.80 5.64 0.0
11 5 15 20.07 70.96 3.91 0.0
13 5 15 19.46 129.43 4.03 180.0
15 5 15 529.02 144.80 18.85 0.0
17 5 15 757.07 131.54 25.84 0.0
19 5 15 809.34 131.17 31.04 180.0
21 5 15 776.18 290.50 23.74 180.0
23 5 15 371.94 183.14 17.46 180.0
25 5 15 509.88 132.57 26.15 180.0
-42 6 15 359.65 191.91 10.80 0.0
-40 6 15 0.00 129.35 1.52 180.0
-38 6 15 0.00 257.01 19.88 180.0
-36 6 15 454.21 124.34 21.89 180.0
-34 6 15 556.94 144.83 22.94 0.0
-32 6 15 1567.57 155.42 39.70 180.0
-30 6 15 757.55 89.14 28.24 0.0
-28 6 15 66.26 53.95 6.61 180.0
-26 6 15 35.52 70.13 8.03 180.0
-24 6 15 1881.11 187.99 42.07 180.0
-22 6 15 234.68 73.57 12.78 0.0
-20 6 15 94.80 54.31 2.85 0.0
-18 6 15 174.13 48.22 16.39 180.0
-16 6 15 35582.50 1502.24 180.45 180.0
-14 6 15 2514.37 150.76 48.34 0.0
-12 6 15 14125.32 444.08 112.52 0.0
-10 6 15 81.40 65.54 8.45 0.0
-8 6 15 744.09 103.09 21.14 0.0
-6 6 15 12.76 41.44 6.56 0.0
-4 6 15 167.37 58.23 11.61 180.0
-2 6 15 0.00 92.86 6.77 0.0
0 6 15 3763.26 225.19 59.68 0.0
2 6 15 410.73 98.81 16.72 0.0
4 6 15 261.97 67.46 12.41 180.0
6 6 15 270.34 102.91 11.15 180.0
8 6 15 48.61 77.55 8.12 180.0
10 6 15 77.21 69.99 10.00 180.0
12 6 15 379.89 96.64 16.70 180.0
14 6 15 187.43 186.10 17.64 0.0
16 6 15 281.66 92.10 17.84 0.0
18 6 15 0.00 106.15 3.04 0.0
20 6 15 5031.60 501.32 73.12 180.0
22 6 15 0.00 124.91 4.47 180.0
-41 7 15 1327.22 150.29 34.32 0.0
-39 7 15 0.00 177.84 1.19 180.0
-37 7 15 420.67 109.24 14.85 180.0
-35 7 15 97.35 108.54 3.19 0.0
-33 7 15 94.47 94.79 4.80 180.0
-31 7 15 85.10 60.56 9.41 180.0
-29 7 15 898.87 132.10 27.65 0.0
-27 7 15 68.98 49.96 10.87 0.0
-25 7 15 0.00 54.08 3.26 0.0
-23 7 15 390.68 82.58 17.01 180.0
-21 7 15 2799.88 133.39 52.44 0.0
-19 7 15 1702.11 124.18 43.54 0.0
-17 7 15 7052.10 287.91 77.79 180.0
-15 7 15 1105.14 111.99 32.35 180.0
-13 7 15 502.99 90.61 24.45 0.0
-11 7 15 202.97 96.46 0.59 180.0
-9 7 15 511.10 118.40 17.55 180.0
-7 7 15 1340.72 83.91 35.13 0.0
-5 7 15 567.82 123.45 17.90 180.0
-3 7 15 210.32 58.94 17.59 0.0
-1 7 15 244.10 53.41 15.14 180.0
1 7 15 310.01 59.74 15.37 0.0
3 7 15 26.12 58.13 8.63 0.0
5 7 15 1040.87 99.20 30.37 0.0
7 7 15 2316.91 203.29 46.26 180.0
9 7 15 19.41 52.36 2.28 180.0
11 7 15 8.42 105.50 1.10 180.0
13 7 15 288.39 90.58 17.62 180.0
15 7 15 98.98 200.40 8.44 0.0
17 7 15 0.00 139.54 13.56 0.0
19 7 15 6.79 162.99 16.13 180.0
-36 8 15 49.89 163.64 4.69 0.0
-34 8 15 101.20 109.76 2.79 180.0
-32 8 15 209.75 99.26 16.32 180.0
-30 8 15 97.27 83.64 10.19 0.0
-28 8 15 72.58 202.64 3.12 0.0
-26 8 15 7.87 100.19 17.19 0.0
-24 8 15 62.00 119.82 2.95 180.0
-22 8 15 86.94 70.31 13.27 0.0
-20 8 15 1098.12 153.00 32.33 180.0
-18 8 15 50.91 54.08 8.58 0.0
-16 8 15 1429.77 94.80 42.37 0.0
-14 8 15 206.73 70.15 12.00 0.0
-12 8 15 431.25 48.59 23.05 180.0
-10 8 15 73.65 40.28 5.82 180.0
-8 8 15 1435.78 80.57 38.95 0.0
-6 8 15 17.90 77.04 11.20 180.0
-4 8 15 81.38 37.23 7.58 180.0
-2 8 15 0.00 124.72 3.91 0.0
0 8 15 144.31 42.79 8.88 0.0
2 8 15 97.03 70.50 7.12 0.0
4 8 15 61.10 70.85 9.50 180.0
6 8 15 107.37 237.26 8.97 0.0
8 8 15 0.00 174.44 6.41 180.0
10 8 15 138.14 156.97 9.73 0.0
12 8 15 586.47 205.93 28.28 0.0
14 8 15 0.00 156.01 3.40 180.0
16 8 15 215.98 753.81 12.66 180.0
-31 9 15 126.94 210.07 9.04 0.0
-29 9 15 1961.34 378.68 32.60 180.0
-27 9 15 675.30 150.80 19.54 180.0
-25 9 15 627.11 272.08 28.57 0.0
-23 9 15 20.02 110.98 11.24 0.0
-21 9 15 0.00 102.93 2.76 180.0
-19 9 15 0.00 99.59 8.68 0.0
-17 9 15 385.77 88.43 23.52 180.0
-15 9 15 10.12 70.56 8.09 180.0
-13 9 15 785.20 190.90 31.85 180.0
-11 9 15 0.00 162.34 0.24 0.0
-9 9 15 477.54 313.55 24.03 0.0
-7 9 15 91.65 101.60 11.15 0.0
-5 9 15 127.32 77.75 10.04 0.0
-3 9 15 211.10 112.42 11.39 0.0
-1 9 15 44.19 106.62 9.62 0.0
1 9 15 527.12 104.88 26.56 0.0
3 9 15 679.45 216.77 22.77 180.0
5 9 15 1851.00 207.21 38.83 0.0
7 9 15 2818.86 568.94 53.68 180.0
9 9 15 0.00 450.03 27.62 180.0
11 9 15 0.00 151.65 15.13 0.0
-24 10 15 0.00 234.34 3.43 180.0
-22 10 15 115.26 90.40 2.70 180.0
-20 10 15 1038.78 275.39 32.01 0.0
-18 10 15 44.25 94.89 5.49 0.0
-16 10 15 980.63 176.20 26.22 180.0
-14 10 15 91.26 213.92 9.84 180.0
-12 10 15 0.00 186.17 10.09 180.0
-10 10 15 115.67 164.81 9.03 0.0
-8 10 15 91.70 161.52 13.99 0.0
-6 10 15 94.27 137.33 2.83 180.0
-4 10 15 0.00 190.86 9.21 0.0
-2 10 15 0.00 130.36 10.61 0.0
0 10 15 0.00 337.85 13.15 180.0
2 10 15 184.71 109.24 8.03 180.0
4 10 15 327.10 194.34 13.41 0.0
-50 0 16 90.47 235.31 12.27 180.0
-48 0 16 12289.75 1633.69 97.54 0.0
-46 0 16 139.74 282.89 0.75 0.0
-44 0 16 391.05 157.21 11.17 180.0
-42 0 16 36.55 152.33 3.66 180.0
-40 0 16 169.64 165.38 7.38 0.0
-38 0 16 31.48 111.20 9.51 180.0
-36 0 16 1686.05 160.55 41.86 0.0
-34 0 16 1476.73 213.72 39.25 0.0
-32 0 16 16448.64 1219.61 123.21 180.0
-30 0 16 1691.20 209.18 42.39 180.0
-28 0 16 638.94 112.60 24.51 0.0
-26 0 16 272.85 85.18 16.87 180.0
-24 0 16 2480.80 198.73 50.68 180.0
-22 0 16 940.82 95.97 28.76 180.0
-20 0 16 2477.39 182.50 53.83 0.0
-18 0 16 762.12 112.87 28.08 180.0
-16 0 16 6825.64 420.68 80.42 0.0
-14 0 16 174.97 86.79 14.64 180.0
-12 0 16 29071.32 1485.11 172.69 0.0
-10 0 16 4280.27 229.60 68.64 0.0
-8 0 16 4872.24 249.93 63.79 180.0
-6 0 16 127.79 117.81 11.09 0.0
-4 0 16 2894.90 184.27 48.98 180.0
-2 0 16 0.00 124.61 11.01 180.0
0 0 16 751.62 141.17 33.52 0.0
2 0 16 3126.91 249.09 53.85 0.0
4 0 16 203.71 87.89 20.00 0.0
6 0 16 14449.02 624.32 114.95 0.0
8 0 16 14484.14 559.88 109.81 180.0
10 0 16 272.92 136.88 16.67 0.0
12 0 16 1775.16 177.99 45.73 0.0
14 0 16 3013.22 226.99 52.07 0.0
16 0 16 396.76 185.89 22.13 0.0
18 0 16 3868.26 583.23 66.39 0.0
20 0 16 3432.46 539.79 61.11 180.0
22 0 16 1319.49 334.83 38.96 180.0
24 0 16 0.00 165.10 6.65 180.0
26 0 16 203.34 353.83 0.13 0.0
28 0 16 208.41 184.04 14.57 0.0
-49 1 16 0.00 175.66 4.38 0.0
-47 1 16 259.88 229.22 14.50 0.0
-45 1 16 91.23 138.46 11.65 180.0
-43 1 16 133.06 142.69 8.91 180.0
-41 1 16 1259.23 222.99 34.25 0.0
-39 1 16 2041.14 205.07 47.95 0.0
-37 1 16 513.87 118.31 26.01 0.0
-35 1 16 6052.75 220.32 81.96 0.0
-33 1 16 3.79 78.04 10.64 180.0
-31 1 16 198.13 63.63 13.85 180.0
-29 1 16 598.09 121.37 26.99 0.0
-27 1 16 95.04 57.94 13.93 180.0
-25 1 16 328.57 70.14 19.70 0.0
-23 1 16 3212.07 133.44 55.04 180.0
-21 1 16 1143.45 125.15 35.65 0.0
-19 1 16 121.40 74.70 3.15 0.0
-17 1 16 30.02 59.16 0.53 180.0
-15 1 16 515.66 82.23 24.15 180.0
-13 1 16 1430.87 90.98 37.91 180.0
-11 1 16 7399.02 216.41 92.66 180.0
-9 1 16 289.12 57.11 16.64 180.0
-7 1 16 13084.70 375.05 111.37 180.0
-5 1 16 350.13 63.24 15.43 0.0
-3 1 16 419.51 71.87 19.48 0.0
-1 1 16 30.99 53.60 1.94 180.0
1 1 16 0.00 64.58 4.36 0.0
3 1 16 70.44 66.65 0.50 0.0
5 1 16 7753.75 311.21 85.75 0.0
7 1 16 118.24 82.91 10.42 0.0
9 1 16 558.64 81.62 21.10 0.0
11 1 16 413.57 97.89 19.15 0.0
13 1 16 5384.10 280.71 76.61 180.0
15 1 16 78.59 110.24 3.05 0.0
17 1 16 336.37 190.79 21.00 180.0
19 1 16 0.00 134.64 3.14 0.0
21 1 16 3556.58 704.52 48.59 0.0
23 1 16 27.87 241.72 7.10 0.0
25 1 16 666.51 270.03 24.90 0.0
27 1 16 74.74 136.61 2.30 180.0
-48 2 16 57.28 253.32 13.08 0.0
-46 2 16 230.71 150.79 0.08 180.0
-44 2 16 74.97 117.08 5.74 180.0
-42 2 16 0.00 118.25 5.27 180.0
-40 2 16 2809.03 247.28 58.85 0.0
-38 2 16 23.03 78.18 17.13 0.0
-36 2 16 2657.97 148.08 55.85 180.0
-34 2 16 23.99 63.15 2.20 180.0
-32 2 16 116.14 56.47 4.60 180.0
-30 2 16 56.12 57.57 9.72 0.0
-28 2 16 55.16 56.22 4.06 180.0
-26 2 16 1435.11 134.69 37.63 180.0
-24 2 16 6935.43 284.02 84.05 0.0
-22 2 16 516.54 111.21 15.01 180.0
-20 2 16 1394.95 105.93 36.68 180.0
-18 2 16 3206.41 215.10 57.17 180.0
-16 2 16 4654.79 153.65 74.69 0.0
-14 2 16 432.77 62.12 20.64 0.0
-12 2 16 2162.95 113.11 49.52 180.0
-10 2 16 120.14 52.73 14.47 180.0
-8 2 16 403.07 56.58 22.06 180.0
-6 2 16 953.82 72.58 28.18 180.0
-4 2 16 1014.54 114.11 31.08 0.0
-2 2 16 2260.47 155.13 48.22 0.0
0 2 16 3215.02 225.03 60.07 180.0
2 2 16 17.42 49.10 9.66 0.0
4 2 16 156.44 75.06 16.32 0.0
6 2 16 3242.94 158.10 55.16 0.0
8 2 16 751.59 154.71 26.18 0.0
10 2 16 4402.10 323.40 64.65 0.0
12 2 16 4385.03 244.80 68.07 180.0
14 2 16 1596.03 183.23 37.25 0.0
16 2 16 324.15 94.16 24.95 180.0
18 2 16 0.00 173.31 5.67 0.0
20 2 16 140.72 120.77 10.22 0.0
22 2 16 65.48 148.65 10.82 180.0
24 2 16 411.47 549.12 30.28 0.0
26 2 16 151.55 132.87 12.94 0.0
-47 3 16 439.27 130.17 21.54 0.0
-45 3 16 146.17 102.26 2.27 180.0
-43 3 16 0.00 222.94 7.17 180.0
-41 3 16 509.14 128.48 17.98 0.0
-39 3 16 508.71 220.67 31.30 0.0
-37 3 16 0.00 62.81 3.94 180.0
-35 3 16 0.00 68.58 3.07 0.0
-33 3 16 45.85 62.00 1.94 0.0
-31 3 16 63.33 53.46 10.61 0.0
-29 3 16 1772.50 100.30 46.37 180.0
-27 3 16 7903.81 312.78 89.02 180.0
-25 3 16 73.63 60.82 13.05 0.0
-23 3 16 2351.04 164.95 44.66 180.0
-21 3 16 195.10 124.03 20.55 0.0
-19 3 16 6667.79 278.14 84.55 180.0
-17 3 16 251.92 71.91 17.06 0.0
-15 3 16 3632.50 185.29 61.15 0.0
-13 3 16 49.07 54.14 3.48 0.0
-11 3 16 3919.40 175.56 58.52 180.0
-9 3 16 801.10 67.43 29.16 0.0
-7 3 16 527.00 117.99 21.55 180.0
-5 3 16 92.41 50.30 0.06 180.0
-3 3 16 275.61 62.58 20.28 0.0
-1 3 16 104.82 81.34 8.83 0.0
1 3 16 1878.74 112.99 42.07 180.0
3 3 16 121.12 78.67 15.15 0.0
5 3 16 4727.59 206.64 67.18 0.0
7 3 16 84.49 99.23 6.71 180.0
9 3 16 330.51 144.04 16.03 180.0
11 3 16 105.14 92.19 14.43 0.0
13 3 16 1427.78 153.92 39.79 180.0
15 3 16 246.67 132.03 16.96 0.0
17 3 16 683.29 121.50 29.63 0.0
19 3 16 239.84 311.98 17.76 180.0
21 3 16 484.30 126.74 16.47 0.0
23 3 16 127.33 132.45 6.76 180.0
25 3 16 11.22 240.78 7.53 0.0
-46 4 16 0.00 113.11 4.33 0.0
-44 4 16 5.28 98.08 2.71 0.0
-42 4 16 0.00 87.37 4.12 0.0
-40 4 16 693.24 152.35 23.20 0.0
-38 4 16 187.89 137.05 4.82 180.0
-36 4 16 490.17 127.34 27.81 0.0
-34 4 16 126.00 72.04 12.80 0.0
-32 4 16 280.98 76.92 16.63 0.0
-30 4 16 181.34 56.45 7.40 180.0
-28 4 16 6615.38 273.76 79.15 0.0
-26 4 16 62.78 70.83 6.81 0.0
-24 4 16 11721.51 414.30 107.63 180.0
-22 4 16 2865.85 175.61 51.68 180.0
-20 4 16 229.49 109.86 11.82 180.0
-18 4 16 1554.43 126.22 35.31 180.0
-16 4 16 608.96 108.51 23.95 0.0
-14 4 16 2430.16 122.49 50.30 180.0
-12 4 16 104.02 97.43 7.41 180.0
-10 4 16 104.48 50.66 8.52 0.0
-8 4 16 7347.69 249.08 84.93 180.0
-6 4 16 1718.93 165.87 42.64 180.0
-4 4 16 465.39 100.66 20.99 0.0
-2 4 16 395.39 70.56 20.12 0.0
0 4 16 24.71 54.64 17.02 180.0
2 4 16 108.94 105.32 9.69 0.0
4 4 16 2126.38 133.25 50.49 180.0
6 4 16 167.64 61.58 6.81 180.0
8 4 16 0.00 72.36 1.60 180.0
10 4 16 958.35 160.88 30.28 0.0
12 4 16 1362.34 171.90 29.60 0.0
14 4 16 160.69 100.07 10.52 0.0
16 4 16 120.12 89.02 8.56 180.0
18 4 16 148.99 93.26 12.92 180.0
20 4 16 335.81 203.47 17.29 0.0
22 4 16 276.45 155.72 12.30 0.0
24 4 16 217.70 121.38 18.74 180.0
-45 5 16 479.85 195.64 26.81 180.0
-43 5 16 112.26 117.19 13.22 0.0
-41 5 16 146.37 161.39 9.56 180.0
-39 5 16 152.68 131.28 4.98 180.0
-37 5 16 93.99 124.66 16.47 180.0
-35 5 16 815.67 159.98 25.49 180.0
-33 5 16 0.91 163.30 20.05 180.0
-31 5 16 0.00 82.19 0.59 0.0
-29 5 16 263.48 68.56 16.62 180.0
-27 5 16 899.92 93.93 31.90 180.0
-25 5 16 39.45 45.71 5.73 180.0
-23 5 16 6469.10 357.61 78.62 180.0
-21 5 16 348.49 151.07 22.81 0.0
-19 5 16 6314.07 356.57 76.81 0.0
-17 5 16 2206.58 185.93 45.02 180.0
-15 5 16 4818.93 224.61 68.79 180.0
-13 5 16 115.16 45.62 7.84 0.0
-11 5 16 129.09 49.70 13.33 0.0
-9 5 16 77.91 48.43 8.74 180.0
-7 5 16 3815.48 179.83 66.10 180.0
-5 5 16 1218.33 98.37 35.40 0.0
-3 5 16 2300.36 131.82 50.29 0.0
-1 5 16 0.00 58.56 0.65 0.0
1 5 16 3638.07 190.25 60.47 180.0
3 5 16 46.17 67.29 0.66 180.0
5 5 16 7.34 53.69 6.66 0.0
7 5 16 174.87 65.10 9.76 0.0
9 5 16 2644.32 155.00 52.10 0.0
11 5 16 119.15 72.92 7.28 180.0
13 5 16 3194.16 309.03 51.46 180.0
15 5 16 151.89 109.74 7.95 180.0
17 5 16 5.04 159.85 13.28 0.0
19 5 16 91.63 103.82 2.62 0.0
21 5 16 0.00 109.45 1.30 0.0
23 5 16 25.12 140.75 4.63 180.0
-42 6 16 0.00 695.52 2.85 0.0
-40 6 16 5072.22 513.00 68.92 0.0
-38 6 16 151.25 103.73 0.58 180.0
-36 6 16 572.01 131.05 18.26 180.0
-34 6 16 150.32 85.66 17.31 180.0
-32 6 16 378.09 60.47 20.78 0.0
-30 6 16 4.28 119.98 6.57 0.0
-28 6 16 95.85 63.73 5.66 180.0
-26 6 16 183.23 79.75 13.81 180.0
-24 6 16 97.34 51.26 12.60 180.0
-22 6 16 136.97 52.70 0.76 0.0
-20 6 16 6134.41 279.95 76.19 180.0
-18 6 16 4921.52 283.50 69.20 180.0
-16 6 16 328.74 261.45 15.00 180.0
-14 6 16 37.69 49.96 4.98 180.0
-12 6 16 496.65 72.93 21.53 0.0
-10 6 16 43.96 51.87 1.36 0.0
-8 6 16 23.74 66.82 4.22 180.0
-6 6 16 1406.35 148.53 36.36 180.0
-4 6 16 2358.07 182.40 48.20 0.0
-2 6 16 783.56 96.52 26.03 0.0
0 6 16 1136.50 92.25 37.67 180.0
2 6 16 0.00 79.62 3.41 180.0
4 6 16 195.05 68.31 9.41 0.0
6 6 16 713.47 147.54 28.36 180.0
8 6 16 561.70 103.64 18.29 0.0
10 6 16 0.00 87.84 1.25 0.0
12 6 16 1907.38 143.33 47.00 180.0
14 6 16 488.65 99.69 19.09 180.0
16 6 16 1316.56 369.91 31.43 0.0
18 6 16 5.25 152.80 12.19 0.0
20 6 16 205.81 132.94 17.41 180.0
-39 7 16 402.60 128.06 14.04 0.0
-37 7 16 43.93 254.93 12.15 180.0
-35 7 16 32.65 125.38 1.04 0.0
-33 7 16 0.00 76.71 1.25 180.0
-31 7 16 179.44 107.31 13.85 0.0
-29 7 16 609.36 82.60 23.78 180.0
-27 7 16 290.79 61.72 21.61 180.0
-25 7 16 880.56 81.87 28.11 180.0
-23 7 16 26.84 52.17 9.25 180.0
-21 7 16 645.68 109.59 27.12 0.0
-19 7 16 1445.96 116.02 35.57 180.0
-17 7 16 0.00 61.43 3.41 180.0
-15 7 16 173.89 62.63 15.12 0.0
-13 7 16 466.98 89.64 21.26 180.0
-11 7 16 56.99 53.78 5.71 0.0
-9 7 16 228.53 65.23 13.58 0.0
-7 7 16 119.27 65.99 11.10 0.0
-5 7 16 339.36 75.77 18.40 180.0
-3 7 16 187.02 58.23 17.25 180.0
-1 7 16 65.48 60.45 0.50 0.0
1 7 16 357.20 102.37 14.74 180.0
3 7 16 137.78 73.90 8.65 0.0
5 7 16 33.43 136.00 14.70 180.0
7 7 16 25.21 70.30 0.84 180.0
9 7 16 0.00 63.92 2.68 0.0
11 7 16 40.31 184.51 8.75 0.0
13 7 16 139.19 109.04 11.77 0.0
15 7 16 446.78 270.55 16.58 0.0
17 7 16 0.00 206.39 3.60 0.0
-36 8 16 213.47 191.71 16.30 0.0
-34 8 16 0.00 182.47 8.47 180.0
-32 8 16 0.00 102.36 11.96 0.0
-30 8 16 108.64 82.99 1.55 0.0
-28 8 16 1409.70 151.85 34.44 180.0
-26 8 16 2.49 94.23 11.93 180.0
-24 8 16 172.86 98.84 17.25 180.0
-22 8 16 0.00 120.35 0.91 0.0
-20 8 16 0.00 84.90 11.26 180.0
-18 8 16 0.00 54.67 2.85 0.0
-16 8 16 211.17 96.26 22.16 180.0
-14 8 16 852.52 62.37 35.10 180.0
-12 8 16 2920.67 150.32 51.66 0.0
-10 8 16 563.20 85.44 23.43 0.0
-8 8 16 237.33 113.63 22.65 180.0
-6 8 16 44.02 54.78 0.75 180.0
-4 8 16 548.83 68.26 24.98 0.0
-2 8 16 0.00 134.54 6.88 180.0
0 8 16 1284.46 144.76 33.94 0.0
2 8 16 0.00 107.27 1.39 180.0
4 8 16 0.00 88.74 3.47 180.0
6 8 16 836.09 140.34 27.38 0.0
8 8 16 1914.88 312.56 44.52 180.0
10 8 16 1998.20 314.07 40.67 180.0
12 8 16 503.28 763.59 20.76 0.0
14 8 16 51.19 294.55 9.73 0.0
-31 9 16 177.03 277.26 14.61 180.0
-29 9 16 0.00 247.77 9.97 0.0
-27 9 16 0.00 161.59 12.71 180.0
-25 9 16 809.50 223.25 27.22 0.0
-23 9 16 216.03 99.39 16.89 0.0
-21 9 16 204.83 88.01 16.04 180.0
-19 9 16 137.63 100.83 9.04 0.0
-17 9 16 0.00 206.01 2.62 180.0
-15 9 16 66.55 101.85 1.57 180.0
-13 9 16 141.98 127.77 8.98 180.0
-11 9 16 0.00 165.76 6.61 180.0
-9 9 16 83.71 91.47 12.10 0.0
-7 9 16 137.55 106.44 21.02 0.0
-5 9 16 0.00 159.22 5.26 0.0
-3 9 16 62.53 83.07 15.24 0.0
-1 9 16 139.74 118.29 3.43 0.0
1 9 16 56.20 132.10 5.45 180.0
3 9 16 241.92 366.26 15.29 0.0
5 9 16 263.68 148.88 12.93 0.0
7 9 16 0.00 129.58 6.92 180.0
9 9 16 1003.99 262.08 27.50 0.0
-22 10 16 43.38 144.82 10.64 0.0
-20 10 16 58.70 114.20 3.26 0.0
-18 10 16 0.00 88.38 0.76 0.0
-16 10 16 83.19 117.20 11.18 0.0
-14 10 16 0.00 401.05 1.98 0.0
-12 10 16 93.66 160.56 11.29 180.0
-10 10 16 0.00 146.49 8.67 0.0
-8 10 16 168.22 402.46 24.14 0.0
-6 10 16 397.41 158.18 18.34 0.0
-4 10 16 1569.49 440.41 36.43 180.0
-2 10 16 518.07 140.99 22.41 180.0
0 10 16 901.00 562.32 27.43 0.0
-49 1 17 96.65 152.57 13.34 180.0
-47 1 17 314.77 162.16 11.75 0.0
-45 1 17 0.00 141.74 6.46 0.0
-43 1 17 775.83 355.83 29.88 180.0
-41 1 17 210.42 162.83 15.07 180.0
-39 1 17 3094.00 311.08 55.26 0.0
-37 1 17 216.56 99.81 8.92 0.0
-35 1 17 1169.86 112.55 36.65 0.0
-33 1 17 98.39 65.63 9.08 0.0
-31 1 17 189.32 84.80 8.26 180.0
-29 1 17 0.00 60.31 7.76 180.0
-27 1 17 114.58 51.85 7.72 0.0
-25 1 17 989.93 70.94 31.39 180.0
-23 1 17 9428.81 396.51 96.50 0.0
-21 1 17 1470.90 92.83 38.64 0.0
-19 1 17 8454.42 309.88 92.78 180.0
-17 1 17 2763.14 140.63 53.20 180.0
-15 1 17 1969.35 113.17 43.31 0.0
-13 1 17 2009.76 130.12 43.31 0.0
-11 1 17 9131.85 312.37 95.74 180.0
-9 1 17 2.49 57.58 4.90 180.0
-7 1 17 855.47 76.05 31.08 180.0
-5 1 17 16.94 67.43 2.48 180.0
-3 1 17 56.18 87.50 1.12 0.0
-1 1 17 38.52 65.95 3.91 180.0
1 1 17 191.35 70.75 15.53 0.0
3 1 17 58.26 70.65 6.86 0.0
5 1 17 488.39 82.78 22.27 0.0
7 1 17 775.67 97.26 31.32 0.0
9 1 17 34.53 74.35 8.31 180.0
11 1 17 221.40 76.50 17.80 180.0
13 1 17 648.47 138.49 21.59 0.0
15 1 17 548.03 465.44 29.67 0.0
17 1 17 2646.96 246.25 47.83 180.0
19 1 17 279.03 180.93 12.48 180.0
21 1 17 98.81 144.88 14.91 180.0
23 1 17 227.51 142.47 13.92 180.0
25 1 17 1564.68 357.38 31.38 0.0
-48 2 17 362.14 193.71 26.70 0.0
-46 2 17 0.00 206.01 6.78 180.0
-44 2 17 0.00 171.83 5.22 0.0
-42 2 17 642.15 126.82 17.53 180.0
-40 2 17 156.58 150.11 5.28 0.0
-38 2 17 2785.39 328.37 49.39 180.0
-36 2 17 227.44 73.43 5.50 0.0
-34 2 17 324.60 87.11 18.71 0.0
-32 2 17 492.73 73.61 16.44 180.0
-30 2 17 4345.79 181.51 61.69 180.0
-28 2 17 115.43 79.42 8.19 180.0
-26 2 17 3871.22 246.99 59.71 180.0
-24 2 17 133.77 69.54 9.74 0.0
-22 2 17 5617.50 216.01 74.15 180.0
-20 2 17 4639.80 223.94 72.01 0.0
-18 2 17 5690.36 186.61 79.99 0.0
-16 2 17 1272.50 108.96 39.71 0.0
-14 2 17 1109.81 101.51 36.53 180.0
-12 2 17 1697.32 134.72 40.08 0.0
-10 2 17 2064.16 94.84 44.73 0.0
-8 2 17 821.53 109.32 31.49 0.0
-6 2 17 825.20 79.63 28.67 0.0
-4 2 17 57.96 85.20 5.51 0.0
-2 2 17 3072.98 166.40 58.79 180.0
0 2 17 66.70 64.27 5.75 0.0
2 2 17 1754.73 175.94 33.21 0.0
4 2 17 0.00 78.50 0.93 180.0
6 2 17 2506.93 196.98 47.83 0.0
8 2 17 368.40 108.39 22.50 0.0
10 2 17 4602.79 256.08 57.90 0.0
12 2 17 40.57 93.52 0.92 0.0
14 2 17 698.51 192.05 27.51 180.0
16 2 17 0.00 128.44 0.43 0.0
18 2 17 4446.00 589.42 64.93 0.0
20 2 17 263.19 153.30 5.46 0.0
22 2 17 126.64 137.94 3.31 0.0
24 2 17 284.02 200.46 8.47 180.0
26 2 17 13.96 131.80 8.31 0.0
-47 3 17 888.48 172.39 26.34 180.0
-45 3 17 101.74 125.60 8.13 180.0
-43 3 17 1.39 116.66 3.87 0.0
-41 3 17 51.56 90.17 3.06 180.0
-39 3 17 0.00 69.68 10.69 0.0
-37 3 17 100.19 95.65 12.34 180.0
-35 3 17 8678.72 386.43 89.43 0.0
-33 3 17 127.75 74.62 16.91 0.0
-31 3 17 59.15 81.22 1.96 180.0
-29 3 17 187.16 100.97 23.15 180.0
-27 3 17 6609.82 256.36 75.35 0.0
-25 3 17 206.15 75.28 13.36 0.0
-23 3 17 4067.46 176.19 61.83 180.0
-21 3 17 2811.31 170.98 49.43 180.0
-19 3 17 1282.62 146.34 35.68 180.0
-17 3 17 420.98 86.56 26.63 0.0
-15 3 17 1288.59 113.99 35.72 180.0
-13 3 17 600.89 73.46 20.95 0.0
-11 3 17 1802.15 132.49 38.37 180.0
-9 3 17 187.87 48.65 14.42 180.0
-7 3 17 75.42 62.57 7.33 0.0
-5 3 17 1835.56 103.13 37.19 0.0
-3 3 17 2647.92 170.86 47.23 180.0
-1 3 17 974.16 113.81 31.16 180.0
1 3 17 881.38 105.63 31.47 0.0
3 3 17 626.88 110.41 21.06 0.0
5 3 17 0.00 127.44 9.48 0.0
7 3 17 64.70 82.08 14.55 0.0
9 3 17 279.45 134.90 19.15 180.0
11 3 17 416.97 101.20 19.87 0.0
13 3 17 711.88 237.99 22.89 180.0
15 3 17 0.00 125.99 0.58 180.0
17 3 17 522.43 179.45 12.69 0.0
19 3 17 119.65 556.49 13.01 180.0
21 3 17 357.94 202.51 20.81 0.0
23 3 17 0.00 278.72 13.42 0.0
25 3 17 777.11 436.77 22.93 180.0
-46 4 17 0.00 183.09 3.84 180.0
-44 4 17 256.90 207.67 11.84 0.0
-42 4 17 20.12 218.88 9.81 180.0
-40 4 17 263.91 108.44 9.18 0.0
-38 4 17 59.20 91.45 8.47 0.0
-36 4 17 316.96 90.57 21.01 0.0
-34 4 17 809.77 159.70 25.25 0.0
-32 4 17 353.66 85.21 23.20 180.0
-30 4 17 3332.68 212.34 58.59 180.0
-28 4 17 807.00 81.69 27.64 0.0
-26 4 17 584.62 98.28 20.89 180.0
-24 4 17 663.97 140.80 28.20 0.0
-22 4 17 458.99 96.88 16.30 180.0
-20 4 17 1151.20 99.30 38.49 0.0
-18 4 17 831.88 90.20 30.38 180.0
-16 4 17 817.68 98.35 27.21 0.0
-14 4 17 20710.29 640.91 141.64 0.0
-12 4 17 191.35 140.12 0.72 180.0
-10 4 17 3207.14 231.10 60.25 180.0
-8 4 17 270.26 68.82 16.24 180.0
-6 4 17 0.00 52.49 5.11 180.0
-4 4 17 0.00 79.67 3.56 180.0
-2 4 17 1916.94 179.44 44.28 180.0
0 4 17 356.71 67.63 18.30 0.0
2 4 17 182.47 63.36 10.69 0.0
4 4 17 239.47 84.23 11.58 0.0
6 4 17 8998.54 362.90 90.57 0.0
8 4 17 224.29 72.96 9.32 180.0
10 4 17 284.90 83.40 17.41 0.0
12 4 17 116.41 179.15 16.08 0.0
14 4 17 1879.27 196.09 42.38 0.0
16 4 17 7.80 132.79 10.69 180.0
18 4 17 229.09 275.00 12.78 180.0
20 4 17 199.40 160.04 15.31 180.0
22 4 17 160.97 139.83 23.41 0.0
-45 5 17 62.89 151.19 11.85 180.0
-43 5 17 1869.74 221.71 38.25 180.0
-41 5 17 90.27 125.15 0.46 180.0
-39 5 17 133.90 113.56 16.56 0.0
-37 5 17 0.00 76.47 1.70 180.0
-35 5 17 0.00 81.99 1.15 180.0
-33 5 17 76.31 70.94 10.08 0.0
-31 5 17 914.99 143.34 29.76 180.0
-29 5 17 14.00 63.89 6.91 180.0
-27 5 17 43.08 62.89 7.51 0.0
-25 5 17 175.01 66.00 11.73 180.0
-23 5 17 419.37 161.75 22.86 180.0
-21 5 17 248.94 77.90 12.11 0.0
-19 5 17 139.59 57.36 9.70 0.0
-17 5 17 42.73 109.71 6.47 180.0
-15 5 17 2689.94 175.86 51.56 180.0
-13 5 17 367.70 82.45 17.53 0.0
-11 5 17 802.07 118.57 25.62 180.0
-9 5 17 52.46 68.33 3.03 0.0
-7 5 17 657.35 79.93 23.41 180.0
-5 5 17 90.20 56.78 5.98 180.0
-3 5 17 171.82 58.60 16.72 0.0
-1 5 17 104.24 110.63 3.51 180.0
1 5 17 115.23 74.29 6.97 180.0
3 5 17 0.00 70.11 8.79 180.0
5 5 17 247.06 66.10 15.68 180.0
7 5 17 1.36 60.22 2.45 0.0
9 5 17 988.65 111.94 35.61 0.0
11 5 17 154.68 178.05 15.79 0.0
13 5 17 941.88 183.03 25.82 180.0
15 5 17 942.06 218.06 22.69 180.0
17 5 17 56.29 159.44 7.22 180.0
19 5 17 0.00 238.05 5.44 0.0
21 5 17 0.00 149.57 5.58 180.0
-42 6 17 539.14 177.28 23.74 180.0
-40 6 17 2697.35 238.76 49.39 0.0
-38 6 17 1147.82 207.80 29.31 0.0
-36 6 17 250.23 153.40 14.23 0.0
-34 6 17 1238.23 131.03 32.12 0.0
-32 6 17 174.44 98.84 10.31 0.0
-30 6 17 1149.79 127.91 29.94 0.0
-28 6 17 423.47 73.89 19.97 0.0
-26 6 17 1965.31 120.74 41.99 0.0
-24 6 17 536.48 70.14 23.08 180.0
-22 6 17 2734.03 145.35 53.11 180.0
-20 6 17 159.36 58.51 7.17 180.0
-18 6 17 37.71 69.49 3.06 0.0
-16 6 17 614.67 79.66 26.51 0.0
-14 6 17 2561.84 232.12 50.69 0.0
-12 6 17 377.22 106.90 17.67 180.0
-10 6 17 0.00 65.74 4.44 180.0
-8 6 17 224.50 69.12 17.35 180.0
-6 6 17 1077.17 101.41 31.14 180.0
-4 6 17 115.61 58.68 12.93 0.0
-2 6 17 267.76 81.92 14.42 0.0
0 6 17 152.41 52.73 12.71 180.0
2 6 17 0.00 57.19 5.48 180.0
4 6 17 51.18 90.66 12.54 180.0
6 6 17 306.20 82.05 16.29 180.0
8 6 17 236.02 91.28 14.64 0.0
10 6 17 2313.74 160.43 49.46 0.0
12 6 17 319.94 112.27 18.13 180.0
14 6 17 1142.72 197.40 31.62 180.0
16 6 17 132.15 121.90 11.99 0.0
18 6 17 236.44 114.57 4.45 180.0
-39 7 17 1207.00 177.06 26.77 180.0
-37 7 17 0.00 118.66 7.61 0.0
-35 7 17 732.72 185.04 30.06 180.0
-33 7 17 0.00 88.54 1.37 0.0
-31 7 17 86.94 95.27 8.59 180.0
-29 7 17 70.43 115.65 0.27 0.0
-27 7 17 1368.90 105.75 39.25 0.0
-25 7 17 784.87 74.22 26.68 0.0
-23 7 17 2635.45 155.68 47.15 180.0
-21 7 17 322.37 67.08 18.75 180.0
-19 7 17 82.86 56.32 11.69 180.0
-17 7 17 27.76 55.04 8.92 180.0
-15 7 17 0.00 58.23 7.19 0.0
-13 7 17 721.20 49.62 26.18 0.0
-11 7 17 699.08 88.45 31.51 180.0
-9 7 17 29.12 54.46 6.67 180.0
-7 7 17 214.16 69.37 9.61 180.0
-5 7 17 198.11 65.31 15.99 180.0
-3 7 17 555.47 96.18 27.75 180.0
-1 7 17 23.44 75.38 14.47 0.0
1 7 17 229.11 68.60 12.62 180.0
3 7 17 310.04 78.22 13.91 180.0
5 7 17 15.38 69.91 1.77 180.0
7 7 17 520.05 87.64 19.08 180.0
9 7 17 89.40 76.68 11.60 180.0
11 7 17 142.43 141.04 0.14 180.0
13 7 17 14.04 195.34 7.46 180.0
15 7 17 627.89 232.27 24.71 180.0
-34 8 17 2322.86 261.18 45.26 0.0
-32 8 17 208.14 302.26 2.27 180.0
-30 8 17 27.57 214.95 1.24 180.0
-28 8 17 125.66 103.90 9.51 180.0
-26 8 17 901.93 368.81 40.68 0.0
-24 8 17 22.22 178.32 6.95 180.0
-22 8 17 243.10 123.29 14.11 180.0
-20 8 17 152.93 107.86 16.95 0.0
-18 8 17 815.81 110.14 29.02 0.0
-16 8 17 806.29 158.48 27.54 180.0
-14 8 17 403.99 82.97 18.40 0.0
-12 8 17 230.05 78.34 13.65 180.0
-10 8 17 60.59 122.70 10.14 180.0
-8 8 17 8.28 74.03 3.25 180.0
-6 8 17 730.55 166.11 32.53 180.0
-4 8 17 0.00 60.68 9.97 0.0
-2 8 17 63.43 108.64 9.25 180.0
0 8 17 0.00 707.33 10.62 0.0
2 8 17 0.00 95.62 3.92 0.0
4 8 17 0.00 268.34 3.03 0.0
6 8 17 0.00 458.99 19.55 180.0
8 8 17 243.23 420.81 12.27 180.0
10 8 17 2054.19 337.47 38.62 0.0
12 8 17 120.03 265.14 9.57 0.0
-29 9 17 0.00 205.13 0.68 0.0
-27 9 17 514.23 279.52 13.07 0.0
-25 9 17 0.00 117.13 4.06 0.0
-23 9 17 111.58 164.62 16.14 0.0
-21 9 17 125.55 114.30 11.50 0.0
-19 9 17 569.09 131.82 27.37 180.0
-17 9 17 66.19 112.92 6.66 180.0
-15 9 17 0.00 111.50 9.12 0.0
-13 9 17 152.38 126.66 0.05 0.0
-11 9 17 112.49 101.31 12.32 180.0
-9 9 17 104.08 120.81 4.44 0.0
-7 9 17 0.00 121.18 1.56 0.0
-5 9 17 279.79 190.48 15.61 0.0
-3 9 17 0.00 116.60 7.82 180.0
-1 9 17 0.00 185.24 8.21 180.0
1 9 17 1319.02 210.50 33.94 180.0
3 9 17 0.00 149.95 9.58 0.0
5 9 17 688.41 185.41 26.12 180.0
-20 10 17 0.00 123.47 0.87 0.0
-18 10 17 0.00 117.59 11.02 0.0
-16 10 17 51.91 198.05 1.14 180.0
-14 10 17 7.47 193.06 8.51 180.0
-12 10 17 0.00 187.68 3.95 0.0
-10 10 17 115.06 142.07 8.09 0.0
-8 10 17 0.00 184.06 7.36 0.0
-6 10 17 128.49 127.39 11.39 180.0
-4 10 17 176.81 204.01 6.71 180.0
-48 0 18 177.88 253.32 1.22 180.0
-46 0 18 222.51 186.28 3.22 0.0
-44 0 18 117.68 419.98 1.53 180.0
-42 0 18 58.44 141.13 2.12 180.0
-40 0 18 456.00 145.02 28.17 0.0
-38 0 18 650.35 167.49 28.11 180.0
-36 0 18 0.00 225.92 4.19 180.0
-34 0 18 1092.90 418.69 44.45 0.0
-32 0 18 431.19 154.55 10.07 0.0
-30 0 18 2403.43 197.25 46.05 0.0
-28 0 18 162.14 103.81 11.55 0.0
-26 0 18 1507.02 175.83 37.33 0.0
-24 0 18 772.18 113.13 30.79 0.0
-22 0 18 1767.71 228.42 37.39 0.0
-20 0 18 1860.92 200.62 39.76 0.0
-18 0 18 3450.49 230.65 52.79 0.0
-16 0 18 3714.54 236.57 64.91 0.0
-14 0 18 8953.15 647.08 97.22 180.0
-12 0 18 1943.51 320.57 44.88 180.0
-10 0 18 553.15 136.03 13.21 0.0
-8 0 18 1545.06 193.87 35.58 0.0
-6 0 18 13049.55 551.29 111.40 180.0
-4 0 18 4668.23 309.01 70.01 180.0
-2 0 18 101.88 144.59 10.98 0.0
0 0 18 5.22 79.75 5.61 0.0
2 0 18 1764.72 214.59 40.56 180.0
4 0 18 307.45 143.34 8.57 180.0
6 0 18 5610.16 389.62 76.89 180.0
8 0 18 6240.49 747.85 76.21 180.0
10 0 18 435.73 158.80 18.93 0.0
12 0 18 174.44 222.21 2.38 0.0
14 0 18 0.00 368.61 25.37 180.0
16 0 18 187.05 170.53 11.68 0.0
18 0 18 1101.62 366.32 45.12 180.0
20 0 18 0.00 258.70 5.23 180.0
22 0 18 0.00 662.07 20.59 180.0
24 0 18 0.00 220.08 4.96 180.0
-49 1 18 283.62 368.56 22.05 180.0
-47 1 18 604.02 252.69 17.84 0.0
-45 1 18 0.00 170.07 4.06 0.0
-43 1 18 113.33 365.67 2.25 0.0
-41 1 18 777.94 161.29 28.78 0.0
-39 1 18 522.50 170.61 23.99 180.0
-37 1 18 197.20 164.82 20.55 0.0
-35 1 18 585.05 120.53 31.23 180.0
-33 1 18 86.28 76.92 15.68 180.0
-31 1 18 32.05 69.04 7.61 180.0
-29 1 18 1284.02 89.20 31.06 0.0
-27 1 18 711.07 85.99 27.93 0.0
-25 1 18 11896.29 577.93 109.27 0.0
-23 1 18 424.29 63.52 22.85 0.0
-21 1 18 3401.30 197.65 54.05 0.0
-19 1 18 603.22 105.95 26.88 0.0
-17 1 18 13352.13 501.57 115.71 0.0
-15 1 18 0.00 66.91 1.44 0.0
-13 1 18 11043.49 327.02 100.73 180.0
-11 1 18 1054.39 117.37 34.77 0.0
-9 1 18 5762.76 235.90 76.20 0.0
-7 1 18 74.12 43.86 0.80 0.0
-5 1 18 113.20 84.89 3.06 180.0
-3 1 18 0.00 58.91 0.77 180.0
-1 1 18 1411.26 91.70 36.94 0.0
1 1 18 60.78 72.04 0.14 0.0
3 1 18 98.71 86.29 16.02 180.0
5 1 18 98.57 74.19 6.95 0.0
7 1 18 10154.45 420.68 102.49 180.0
9 1 18 47.95 145.17 10.07 0.0
11 1 18 1250.64 496.15 35.76 180.0
13 1 18 358.15 202.75 13.25 0.0
15 1 18 32.28 180.02 7.95 180.0
17 1 18 110.42 153.23 0.10 0.0
19 1 18 6872.46 739.63 76.63 0.0
21 1 18 298.30 130.01 18.98 0.0
23 1 18 290.68 208.22 10.97 180.0
-48 2 18 81.23 118.24 0.70 180.0
-46 2 18 2231.34 266.21 37.49 180.0
-44 2 18 189.80 193.34 3.38 0.0
-42 2 18 139.17 110.69 4.33 180.0
-40 2 18 0.00 105.76 2.93 0.0
-38 2 18 1021.76 139.93 27.95 180.0
-36 2 18 314.81 102.01 23.47 0.0
-34 2 18 1660.59 105.86 42.85 180.0
-32 2 18 246.46 101.59 21.72 180.0
-30 2 18 7823.40 325.29 92.52 0.0
-28 2 18 216.29 69.45 15.52 0.0
-26 2 18 2443.96 148.72 45.01 0.0
-24 2 18 941.89 101.50 34.57 0.0
-22 2 18 203.87 108.43 12.12 0.0
-20 2 18 1482.64 92.13 42.17 0.0
-18 2 18 2039.72 151.14 45.01 180.0
-16 2 18 167.43 90.07 1.18 180.0
-14 2 18 368.24 93.69 16.73 0.0
-12 2 18 0.00 76.87 1.62 0.0
-10 2 18 96.34 46.78 2.06 0.0
-8 2 18 91.82 82.43 8.13 180.0
-6 2 18 591.41 101.93 25.65 180.0
-4 2 18 1080.40 100.84 37.16 180.0
-2 2 18 0.16 88.19 0.00 0.0
0 2 18 460.99 118.01 19.99 180.0
2 2 18 76.14 87.06 14.81 180.0
4 2 18 0.00 70.00 4.11 0.0
6 2 18 4195.60 275.11 66.97 180.0
8 2 18 4125.23 310.55 65.18 180.0
10 2 18 23.43 85.51 3.02 180.0
12 2 18 0.00 90.87 4.23 0.0
14 2 18 439.61 360.91 26.12 180.0
16 2 18 11.93 104.77 5.42 0.0
18 2 18 155.53 160.45 0.22 0.0
20 2 18 153.76 212.80 4.93 0.0
22 2 18 0.00 342.13 4.11 0.0
24 2 18 392.02 252.30 12.86 0.0
-47 3 18 53.62 136.38 5.64 0.0
-45 3 18 0.00 96.13 6.85 0.0
-43 3 18 5.82 210.63 0.17 0.0
-41 3 18 142.72 114.87 14.90 0.0
-39 3 18 160.39 189.08 9.13 180.0
-37 3 18 231.92 206.24 11.95 180.0
-35 3 18 121.13 123.90 12.73 0.0
-33 3 18 1362.61 123.84 34.23 0.0
-31 3 18 1.64 64.97 4.15 180.0
-29 3 18 48.10 69.55 6.76 0.0
-27 3 18 108.98 70.46 5.59 0.0
-25 3 18 3037.56 171.30 53.33 180.0
-23 3 18 2187.15 156.93 47.07 0.0
-21 3 18 34109.41 1236.34 178.55 0.0
-19 3 18 619.51 74.40 21.05 180.0
-17 3 18 196.67 74.37 12.83 180.0
-15 3 18 149.57 79.47 11.49 180.0
-13 3 18 56.78 94.02 13.44 180.0
-11 3 18 94.39 55.10 11.85 180.0
-9 3 18 203.39 73.56 11.38 0.0
-7 3 18 15.10 54.35 0.70 180.0
-5 3 18 1197.52 98.88 40.09 0.0
-3 3 18 60.75 56.03 11.05 180.0
-1 3 18 5457.79 304.52 71.48 180.0
1 3 18 0.00 166.61 9.58 180.0
3 3 18 5.70 74.48 5.43 0.0
5 3 18 226.26 104.04 13.80 0.0
7 3 18 2215.92 159.35 49.67 180.0
9 3 18 152.36 135.29 15.25 0.0
11 3 18 1839.61 319.77 39.80 180.0
13 3 18 142.19 109.40 19.50 180.0
15 3 18 1493.88 171.78 35.87 0.0
17 3 18 0.00 130.52 1.92 0.0
19 3 18 0.00 304.52 1.63 0.0
21 3 18 122.13 135.89 5.59 0.0
23 3 18 888.38 336.52 27.81 0.0
-46 4 18 611.37 205.93 24.30 0.0
-44 4 18 300.34 155.64 10.07 0.0
-42 4 18 0.00 117.98 13.33 180.0
-40 4 18 16.11 123.30 3.46 0.0
-38 4 18 2144.40 220.39 43.54 180.0
-36 4 18 211.84 106.89 7.22 180.0
-34 4 18 14.65 153.02 18.37 0.0
-32 4 18 205.68 64.69 12.81 0.0
-30 4 18 469.94 85.10 19.66 180.0
-28 4 18 83.90 71.15 5.89 0.0
-26 4 18 65.27 69.21 5.48 0.0
-24 4 18 0.00 105.24 1.35 180.0
-22 4 18 1132.96 108.12 34.98 180.0
-20 4 18 1996.35 279.90 44.78 180.0
-18 4 18 23739.92 759.16 148.75 0.0
-16 4 18 4322.60 177.77 67.78 0.0
-14 4 18 1339.08 249.20 43.12 180.0
-12 4 18 2266.23 118.15 49.27 180.0
-10 4 18 1494.95 112.13 35.41 0.0
-8 4 18 336.46 90.21 20.10 180.0
-6 4 18 289.07 65.74 17.76 0.0
-4 4 18 30.19 70.36 1.51 180.0
-2 4 18 1140.50 115.20 34.21 180.0
0 4 18 743.13 126.08 25.34 180.0
2 4 18 575.45 79.21 19.90 180.0
4 4 18 1585.54 137.05 38.11 180.0
6 4 18 596.98 77.94 26.80 0.0
8 4 18 0.00 90.89 8.27 180.0
10 4 18 88.60 232.11 6.02 0.0
12 4 18 0.46 151.76 1.86 180.0
14 4 18 702.50 117.05 23.31 0.0
16 4 18 333.72 263.91 11.80 0.0
18 4 18 56.91 329.67 0.60 180.0
20 4 18 175.87 155.55 9.62 0.0
-43 5 18 1231.04 326.06 34.84 180.0
-41 5 18 948.19 241.13 32.01 180.0
-39 5 18 477.36 149.48 13.86 0.0
-37 5 18 569.30 208.21 25.35 180.0
-35 5 18 964.73 121.71 29.04 0.0
-33 5 18 31.59 68.72 0.12 180.0
-31 5 18 83.74 76.49 2.22 0.0
-29 5 18 680.37 95.79 29.40 180.0
-27 5 18 375.91 65.81 21.68 0.0
-25 5 18 1409.33 178.30 37.95 0.0
-23 5 18 55.62 69.99 1.38 180.0
-21 5 18 0.00 71.29 1.27 0.0
-19 5 18 1972.10 125.34 40.75 180.0
-17 5 18 1346.56 159.57 42.63 0.0
-15 5 18 622.71 169.18 23.39 180.0
-13 5 18 10497.80 288.42 99.56 180.0
-11 5 18 845.47 112.44 30.79 0.0
-9 5 18 3133.24 148.52 55.73 0.0
-7 5 18 393.43 89.25 18.98 180.0
-5 5 18 2803.21 197.29 54.58 180.0
-3 5 18 128.84 92.16 8.36 0.0
-1 5 18 1275.27 128.86 30.78 180.0
1 5 18 86.45 81.65 8.74 0.0
3 5 18 0.00 57.23 0.63 0.0
5 5 18 481.69 89.30 24.31 180.0
7 5 18 712.27 236.48 27.05 180.0
9 5 18 24.24 88.28 0.12 180.0
11 5 18 483.96 285.95 23.18 180.0
13 5 18 0.00 678.02 0.11 180.0
15 5 18 206.32 270.79 0.11 0.0
17 5 18 395.70 130.82 16.40 180.0
19 5 18 978.20 180.38 33.97 0.0
-42 6 18 1303.24 318.73 31.72 0.0
-40 6 18 0.00 184.94 4.05 0.0
-38 6 18 0.00 172.77 8.99 180.0
-36 6 18 97.58 106.12 5.20 0.0
-34 6 18 102.25 80.42 10.41 0.0
-32 6 18 69.94 101.98 4.49 0.0
-30 6 18 0.00 69.55 0.86 0.0
-28 6 18 166.43 93.99 8.79 180.0
-26 6 18 0.00 129.65 9.59 0.0
-24 6 18 216.77 65.89 12.00 180.0
-22 6 18 519.86 117.47 21.75 0.0
-20 6 18 0.00 78.45 8.59 180.0
-18 6 18 0.00 62.15 0.39 180.0
-16 6 18 301.65 95.99 20.46 180.0
-14 6 18 6758.81 252.09 76.58 0.0
-12 6 18 0.00 59.58 2.98 0.0
-10 6 18 125.10 62.70 6.34 0.0
-8 6 18 0.00 77.89 2.15 0.0
-6 6 18 323.75 73.41 14.98 0.0
-4 6 18 43.55 57.64 1.93 0.0
-2 6 18 714.36 84.03 22.05 180.0
0 6 18 1100.18 124.32 35.26 180.0
2 6 18 172.10 97.55 14.32 0.0
4 6 18 0.00 147.21 0.12 0.0
6 6 18 173.44 103.06 13.78 180.0
8 6 18 908.45 172.94 35.43 180.0
10 6 18 2634.02 238.67 48.96 0.0
12 6 18 202.02 107.92 11.25 0.0
14 6 18 360.25 121.05 16.97 180.0
16 6 18 0.00 176.20 6.74 180.0
-37 7 18 400.41 111.37 21.75 180.0
-35 7 18 85.56 100.68 15.97 0.0
-33 7 18 227.04 164.19 17.50 0.0
-31 7 18 111.33 86.30 18.64 180.0
-29 7 18 2655.53 181.10 46.84 180.0
-27 7 18 618.82 84.70 26.32 0.0
-25 7 18 24.04 58.89 6.71 0.0
-23 7 18 0.00 98.78 10.34 180.0
-21 7 18 503.28 69.65 14.43 180.0
-19 7 18 0.00 85.47 4.11 0.0
-17 7 18 292.60 73.27 22.03 0.0
-15 7 18 38.76 57.76 2.56 0.0
-13 7 18 116.19 64.86 6.73 0.0
-11 7 18 105.59 52.99 13.95 180.0
-9 7 18 3404.02 187.93 61.31 180.0
-7 7 18 88.40 75.64 9.46 0.0
-5 7 18 473.60 85.85 22.98 0.0
-3 7 18 46.32 90.36 11.08 180.0
-1 7 18 6622.09 423.60 80.52 180.0
1 7 18 0.00 77.90 4.36 0.0
3 7 18 11.26 84.80 3.56 180.0
5 7 18 0.00 71.47 8.22 0.0
7 7 18 0.00 170.99 6.24 0.0
9 7 18 564.93 266.63 6.63 180.0
11 7 18 0.00 135.92 2.00 0.0
13 7 18 15.94 202.56 13.20 180.0
-34 8 18 500.19 246.18 5.78 0.0
-32 8 18 0.00 460.80 5.93 180.0
-30 8 18 122.81 237.31 14.04 0.0
-28 8 18 179.00 84.06 8.67 0.0
-26 8 18 0.00 157.95 5.90 0.0
-24 8 18 107.19 215.06 3.14 180.0
-22 8 18 180.12 116.05 9.23 0.0
-20 8 18 0.00 94.58 4.34 180.0
-18 8 18 178.87 116.94 15.06 0.0
-16 8 18 32.15 106.33 6.21 180.0
-14 8 18 786.54 231.66 30.93 0.0
-12 8 18 1092.83 193.91 33.39 0.0
-10 8 18 92.52 79.31 3.74 0.0
-8 8 18 0.00 120.61 7.89 180.0
-6 8 18 303.44 201.38 11.58 180.0
-4 8 18 438.95 283.12 15.36 180.0
-2 8 18 574.67 251.84 28.10 0.0
0 8 18 1052.70 295.75 30.76 0.0
2 8 18 98.06 145.38 7.87 180.0
4 8 18 681.65 189.09 24.44 180.0
6 8 18 408.43 176.35 15.88 180.0
8 8 18 44.53 232.78 7.98 180.0
-27 9 18 0.00 219.49 3.51 0.0
-25 9 18 0.00 114.02 9.74 0.0
-23 9 18 36.24 178.84 2.76 0.0
-21 9 18 137.04 716.96 21.87 0.0
-19 9 18 246.73 124.40 19.57 180.0
-17 9 18 861.35 305.91 19.16 180.0
-15 9 18 0.00 152.66 5.61 0.0
-13 9 18 177.11 405.76 11.51 180.0
-11 9 18 6.86 119.37 5.33 0.0
-9 9 18 8.18 466.69 20.18 0.0
-7 9 18 0.00 131.55 2.07 0.0
-5 9 18 520.04 228.97 21.84 180.0
-3 9 18 0.00 169.16 1.77 180.0
-1 9 18 0.00 221.49 6.29 0.0
1 9 18 0.00 156.10 0.27 180.0
3 9 18 21.99 154.69 9.69 180.0
-47 1 19 125.25 134.13 2.61 0.0
-45 1 19 2675.57 368.98 41.20 180.0
-43 1 19 76.60 168.19 0.53 180.0
-41 1 19 68.07 150.15 3.57 0.0
-39 1 19 0.00 162.33 1.35 0.0
-37 1 19 265.73 222.91 10.10 180.0
-35 1 19 30.37 104.34 14.61 0.0
-33 1 19 2584.79 250.55 50.13 180.0
-31 1 19 154.41 60.17 11.52 180.0
-29 1 19 16.09 90.96 9.36 0.0
-27 1 19 428.11 105.23 22.00 0.0
-25 1 19 1445.27 130.40 36.08 180.0
-23 1 19 2834.83 190.21 49.57 180.0
-21 1 19 10537.47 437.06 101.33 0.0
-19 1 19 10709.73 397.04 99.01 0.0
-17 1 19 31924.22 861.97 171.74 180.0
-15 1 19 8882.63 314.31 91.41 180.0
-13 1 19 2697.91 184.11 51.39 0.0
-11 1 19 1120.12 97.30 32.28 0.0
-9 1 19 1114.94 120.69 28.56 180.0
-7 1 19 788.17 76.94 28.42 180.0
-5 1 19 1610.45 192.93 42.95 0.0
-3 1 19 320.82 115.07 18.17 0.0
-1 1 19 0.00 86.15 0.53 0.0
1 1 19 184.21 82.62 14.85 0.0
3 1 19 312.29 156.30 16.52 0.0
5 1 19 652.17 91.53 23.88 0.0
7 1 19 0.00 96.66 7.69 0.0
9 1 19 259.79 108.47 19.16 0.0
11 1 19 351.83 178.61 18.09 180.0
13 1 19 0.00 152.39 5.27 0.0
15 1 19 853.53 152.69 24.75 180.0
17 1 19 0.00 206.24 5.80 0.0
19 1 19 283.22 160.27 17.90 0.0
21 1 19 0.00 598.37 9.25 180.0
-48 2 19 377.98 162.45 17.79 0.0
-46 2 19 236.88 104.27 8.51 0.0
-44 2 19 0.00 77.99 2.26 0.0
-42 2 19 564.44 117.63 22.01 0.0
-40 2 19 321.32 114.32 18.44 0.0
-38 2 19 537.70 144.99 22.75 0.0
-36 2 19 0.00 413.97 14.01 0.0
-34 2 19 71.87 79.87 7.62 0.0
-32 2 19 978.10 142.07 25.96 180.0
-30 2 19 555.60 129.02 25.06 0.0
-28 2 19 2086.84 152.37 48.92 0.0
-26 2 19 3.03 65.76 2.39 0.0
-24 2 19 918.36 90.50 29.77 0.0
-22 2 19 615.84 69.59 24.73 0.0
-20 2 19 14444.10 490.11 119.41 0.0
-18 2 19 461.06 84.61 19.06 180.0
-16 2 19 3085.60 168.32 51.22 0.0
-14 2 19 43.15 75.86 1.31 180.0
-12 2 19 1837.41 178.42 39.35 0.0
-10 2 19 396.40 97.84 21.37 180.0
-8 2 19 99.56 57.81 13.70 0.0
-6 2 19 433.55 68.97 18.93 180.0
-4 2 19 424.63 109.86 21.64 180.0
-2 2 19 0.00 65.85 9.32 180.0
0 2 19 723.14 94.21 29.96 0.0
2 2 19 0.00 69.14 1.56 180.0
4 2 19 1531.88 131.51 45.22 0.0
6 2 19 134.89 86.24 14.62 180.0
8 2 19 617.15 197.41 21.51 180.0
10 2 19 0.00 303.91 5.95 0.0
12 2 19 135.61 165.52 17.40 180.0
14 2 19 0.00 547.11 5.01 180.0
16 2 19 4558.03 496.83 62.47 0.0
18 2 19 8.19 126.51 1.67 180.0
20 2 19 630.44 161.99 28.81 180.0
22 2 19 30.58 135.24 6.04 180.0
-47 3 19 229.12 112.40 1.07 180.0
-45 3 19 772.87 206.43 24.03 180.0
-43 3 19 1.88 119.89 5.47 180.0
-41 3 19 619.85 336.62 30.24 0.0
-39 3 19 632.08 265.20 16.88 0.0
-37 3 19 825.75 334.33 29.65 180.0
-35 3 19 159.83 113.29 9.85 0.0
-33 3 19 527.91 109.13 20.47 180.0
-31 3 19 46.52 73.52 7.24 180.0
-29 3 19 405.77 109.31 21.48 180.0
-27 3 19 152.37 102.86 14.67 180.0
-25 3 19 34.94 61.88 1.18 180.0
-23 3 19 2019.81 196.57 46.74 0.0
-21 3 19 13441.94 392.78 114.76 180.0
-19 3 19 2321.47 224.83 47.44 180.0
-17 3 19 3409.11 175.85 58.48 0.0
-15 3 19 66.40 59.75 8.26 0.0
-13 3 19 600.05 97.46 24.74 180.0
-11 3 19 862.73 86.04 29.44 180.0
-9 3 19 92.98 64.32 11.79 0.0
-7 3 19 24.42 65.38 8.99 0.0
-5 3 19 0.00 52.64 7.19 180.0
-3 3 19 766.28 106.50 27.25 180.0
-1 3 19 2993.46 171.72 57.18 0.0
1 3 19 3877.36 214.87 63.05 0.0
3 3 19 353.91 88.50 21.86 180.0
5 3 19 1844.46 140.79 43.00 0.0
7 3 19 1236.37 119.71 37.07 180.0
9 3 19 0.00 289.46 8.90 180.0
11 3 19 1013.18 175.31 31.25 0.0
13 3 19 1484.14 266.36 35.98 0.0
15 3 19 103.40 112.97 3.57 0.0
17 3 19 0.00 144.48 4.82 0.0
19 3 19 177.07 132.57 6.50 0.0
21 3 19 257.87 438.89 15.91 0.0
-44 4 19 0.00 156.83 4.63 0.0
-42 4 19 116.12 159.42 11.71 0.0
-40 4 19 1398.44 180.26 35.72 0.0
-38 4 19 696.80 325.19 16.00 180.0
-36 4 19 50.04 122.62 14.26 180.0
-34 4 19 347.91 109.83 16.87 0.0
-32 4 19 393.28 103.35 19.65 0.0
-30 4 19 0.00 71.66 2.90 0.0
-28 4 19 47.30 83.77 4.42 180.0
-26 4 19 595.66 108.18 23.37 0.0
-24 4 19 3902.56 215.15 68.83 0.0
-22 4 19 56.46 94.10 3.94 0.0
-20 4 19 18149.27 547.07 129.35 0.0
-18 4 19 189.00 108.45 0.54 180.0
-16 4 19 1221.72 183.50 31.45 0.0
-14 4 19 2950.30 156.71 49.51 180.0
-12 4 19 2705.94 153.25 55.88 180.0
-10 4 19 0.00 57.61 0.79 180.0
-8 4 19 102.81 63.72 2.44 0.0
-6 4 19 0.00 73.39 1.26 0.0
-4 4 19 803.07 100.46 33.79 180.0
-2 4 19 192.12 67.58 11.50 180.0
0 4 19 1670.83 231.62 38.16 0.0
2 4 19 42.59 85.16 8.58 180.0
4 4 19 2083.21 233.31 42.48 0.0
6 4 19 262.05 91.19 10.96 0.0
8 4 19 0.00 172.05 7.48 0.0
10 4 19 456.24 261.80 18.46 180.0
12 4 19 0.00 325.04 12.42 0.0
14 4 19 0.00 207.75 1.60 0.0
16 4 19 541.23 167.74 21.83 180.0
18 4 19 0.00 113.60 2.15 0.0
-43 5 19 342.43 191.91 5.03 0.0
-41 5 19 28.17 170.70 7.88 0.0
-39 5 19 0.00 105.24 8.37 0.0
-37 5 19 111.92 117.08 15.39 180.0
-35 5 19 8.52 84.25 4.57 180.0
-33 5 19 52.07 152.03 9.02 180.0
-31 5 19 0.00 145.68 0.69 0.0
-29 5 19 205.48 76.05 13.40 0.0
-27 5 19 145.37 69.08 12.14 0.0
-25 5 19 664.52 178.47 30.08 180.0
-23 5 19 1115.22 129.64 37.23 180.0
-21 5 19 2403.70 119.65 45.59 0.0
-19 5 19 870.62 88.44 32.61 0.0
-17 5 19 5692.61 290.14 74.34 180.0
-15 5 19 185.10 95.17 13.08 180.0
-13 5 19 204.46 76.32 18.09 180.0
-11 5 19 2990.53 166.53 53.23 180.0
-9 5 19 3564.88 168.72 58.38 0.0
-7 5 19 113.15 77.41 4.56 180.0
-5 5 19 216.97 100.18 10.35 0.0
-3 5 19 323.24 79.64 15.46 0.0
-1 5 19 122.26 69.11 15.40 180.0
1 5 19 0.00 109.19 4.35 180.0
3 5 19 303.93 111.65 18.43 0.0
5 5 19 408.75 100.13 18.39 0.0
7 5 19 121.57 100.71 15.11 180.0
9 5 19 141.17 109.10 11.80 0.0
11 5 19 651.21 204.11 24.92 180.0
13 5 19 0.00 364.10 3.88 180.0
15 5 19 551.05 419.29 16.45 0.0
17 5 19 838.79 159.73 32.27 0.0
-40 6 19 2613.83 319.16 45.67 0.0
-38 6 19 1031.24 248.30 23.12 180.0
-36 6 19 346.73 159.73 9.69 0.0
-34 6 19 68.41 97.03 10.62 180.0
-32 6 19 118.52 74.95 18.84 0.0
-30 6 19 540.94 129.44 19.63 180.0
-28 6 19 455.75 99.60 27.75 0.0
-26 6 19 188.63 73.50 14.43 180.0
-24 6 19 2054.41 196.94 37.68 180.0
-22 6 19 50.60 87.80 10.69 0.0
-20 6 19 216.17 96.89 16.22 0.0
-18 6 19 0.33 59.91 1.98 0.0
-16 6 19 3.41 69.91 2.04 180.0
-14 6 19 201.12 117.92 11.88 0.0
-12 6 19 66.91 100.01 6.29 180.0
-10 6 19 692.56 89.12 24.67 180.0
-8 6 19 6825.52 285.31 78.29 180.0
-6 6 19 22.35 84.57 2.04 0.0
-4 6 19 1350.87 122.68 33.65 0.0
-2 6 19 64.78 130.83 6.73 180.0
0 6 19 128.80 131.45 12.17 180.0
2 6 19 0.00 83.87 9.13 180.0
4 6 19 376.98 105.03 20.36 0.0
6 6 19 139.05 288.63 11.64 180.0
8 6 19 40.42 132.59 10.95 180.0
10 6 19 866.50 133.41 27.07 0.0
12 6 19 0.00 135.87 11.87 0.0
14 6 19 162.04 114.68 12.73 180.0
-37 7 19 2949.59 313.55 49.33 180.0
-35 7 19 14.00 135.27 1.60 180.0
-33 7 19 1852.22 213.43 42.87 0.0
-31 7 19 0.00 649.79 2.92 0.0
-29 7 19 0.00 87.83 4.05 0.0
-27 7 19 321.49 118.01 14.25 0.0
-25 7 19 565.95 144.17 27.71 180.0
-23 7 19 34.81 59.80 11.15 180.0
-21 7 19 551.85 100.77 16.44 0.0
-19 7 19 117.40 113.94 15.19 0.0
-17 7 19 406.50 137.95 24.21 180.0
-15 7 19 1118.56 87.60 32.33 180.0
-13 7 19 144.44 81.66 10.18 0.0
-11 7 19 82.08 55.74 10.85 180.0
-9 7 19 104.92 78.18 12.85 180.0
-7 7 19 379.53 114.12 18.27 180.0
-5 7 19 651.92 85.87 25.45 0.0
-3 7 19 39.50 112.12 5.84 180.0
-1 7 19 516.69 101.26 25.17 180.0
1 7 19 345.04 106.10 21.80 180.0
3 7 19 0.00 85.44 1.67 0.0
5 7 19 57.09 125.86 7.70 0.0
7 7 19 0.00 174.88 8.14 180.0
9 7 19 0.00 261.39 6.93 180.0
11 7 19 0.00 636.53 2.84 0.0
-32 8 19 916.31 249.18 29.87 0.0
-30 8 19 99.80 500.29 12.91 180.0
-28 8 19 1386.71 337.26 35.19 180.0
-26 8 19 0.00 144.68 0.13 0.0
-24 8 19 148.82 151.71 11.67 180.0
-22 8 19 14.34 237.38 6.67 0.0
-20 8 19 163.44 135.39 0.24 180.0
-18 8 19 83.47 79.46 11.05 180.0
-16 8 19 290.41 101.83 14.97 180.0
-14 8 19 0.00 107.70 6.10 180.0
-12 8 19 4353.97 477.61 65.97 180.0
-10 8 19 127.75 557.78 11.77 0.0
-8 8 19 388.67 566.69 6.94 180.0
-6 8 19 0.00 130.82 3.67 0.0
-4 8 19 349.98 176.84 18.86 0.0
-2 8 19 73.55 134.46 1.84 180.0
0 8 19 32.02 466.67 7.61 180.0
2 8 19 0.00 351.19 1.66 180.0
4 8 19 74.64 398.22 14.25 0.0
6 8 19 0.00 154.38 0.86 180.0
-25 9 19 774.94 587.93 27.23 0.0
-23 9 19 551.03 168.10 21.88 0.0
-21 9 19 912.57 170.42 27.33 180.0
-19 9 19 42.09 135.33 15.47 180.0
-17 9 19 63.45 148.11 3.54 180.0
-15 9 19 0.00 375.37 8.00 180.0
-13 9 19 0.00 146.70 5.39 0.0
-11 9 19 0.00 189.92 1.84 180.0
-9 9 19 153.79 372.35 11.66 0.0
-7 9 19 327.04 230.82 19.22 180.0
-5 9 19 0.00 156.80 6.15 180.0
-3 9 19 293.16 191.06 12.72 0.0
-1 9 19 0.00 572.73 25.76 180.0
-48 0 20 100.70 168.23 12.91 0.0
-46 0 20 208.13 207.47 3.66 0.0
-44 0 20 1302.69 332.54 30.26 180.0
-42 0 20 119.38 220.02 12.54 180.0
-40 0 20 649.67 587.01 27.78 0.0
-38 0 20 194.38 329.75 14.91 0.0
-36 0 20 0.00 200.70 3.58 180.0
-34 0 20 591.41 193.93 14.40 180.0
-32 0 20 2626.32 214.79 49.27 0.0
-30 0 20 2912.80 170.03 53.10 0.0
-28 0 20 1398.48 222.81 47.32 180.0
-26 0 20 3458.49 273.12 59.23 0.0
-24 0 20 5970.73 338.73 78.22 180.0
-22 0 20 769.79 223.23 25.57 0.0
-20 0 20 7719.89 454.62 90.00 180.0
-18 0 20 1590.86 216.93 43.43 180.0
-16 0 20 113.36 101.85 11.34 0.0
-14 0 20 354.52 140.71 14.24 0.0
-12 0 20 944.41 158.37 30.62 180.0
-10 0 20 628.78 156.57 26.94 0.0
-8 0 20 6678.67 904.87 82.81 180.0
-6 0 20 8487.33 482.72 93.95 180.0
-4 0 20 23632.06 1770.52 146.12 0.0
-2 0 20 6656.98 464.82 79.72 0.0
0 0 20 628.10 128.86 31.86 180.0
2 0 20 1661.13 276.10 43.55 180.0
4 0 20 758.16 206.95 25.33 0.0
6 0 20 928.37 259.81 36.58 180.0
8 0 20 1075.03 242.87 31.97 0.0
10 0 20 0.00 137.73 14.95 0.0
12 0 20 9.66 326.44 2.50 0.0
14 0 20 0.00 146.80 8.69 0.0
16 0 20 1719.52 341.71 46.74 180.0
18 0 20 165.11 634.33 29.39 180.0
20 0 20 630.11 268.40 21.28 180.0
-47 1 20 0.00 152.48 3.42 180.0
-45 1 20 188.99 282.60 1.39 180.0
-43 1 20 130.18 125.17 6.17 180.0
-41 1 20 387.96 125.84 16.07 180.0
-39 1 20 1757.14 148.70 44.68 180.0
-37 1 20 428.70 122.54 8.76 180.0
-35 1 20 462.45 152.83 18.82 180.0
-33 1 20 128.30 101.02 4.30 180.0
-31 1 20 321.50 90.52 17.61 0.0
-29 1 20 110.79 73.51 4.95 0.0
-27 1 20 1107.06 94.08 35.48 0.0
-25 1 20 156.85 79.49 5.00 0.0
-23 1 20 3394.50 173.17 61.76 0.0
-21 1 20 12.59 78.25 5.59 0.0
-19 1 20 254.85 131.35 17.52 180.0
-17 1 20 30.91 66.35 3.33 0.0
-15 1 20 343.36 84.46 18.17 0.0
-13 1 20 246.15 68.61 9.54 0.0
-11 1 20 5113.18 234.42 70.14 0.0
-9 1 20 57.15 108.96 0.51 0.0
-7 1 20 558.66 111.74 27.12 0.0
-5 1 20 364.32 114.97 14.95 180.0
-3 1 20 1181.31 101.41 37.97 0.0
-1 1 20 411.15 88.04 17.88 180.0
1 1 20 5956.66 242.54 70.37 180.0
3 1 20 27.85 76.89 10.48 180.0
5 1 20 1055.20 235.05 29.99 180.0
7 1 20 85.55 108.06 11.01 180.0
9 1 20 312.42 116.18 22.34 0.0
11 1 20 50.36 148.73 5.27 180.0
13 1 20 182.95 134.79 9.72 180.0
15 1 20 270.99 152.93 2.17 0.0
17 1 20 0.00 155.29 8.90 0.0
19 1 20 381.15 186.59 12.83 0.0
-46 2 20 46.27 129.29 1.28 180.0
-44 2 20 97.78 100.89 0.12 0.0
-42 2 20 0.00 136.78 2.03 180.0
-40 2 20 135.66 100.69 16.35 180.0
-38 2 20 509.34 156.17 21.94 180.0
-36 2 20 1093.50 212.13 34.94 0.0
-34 2 20 0.00 140.22 8.20 0.0
-32 2 20 887.72 181.78 32.22 0.0
-30 2 20 1412.14 147.68 36.96 0.0
-28 2 20 1509.85 219.90 44.14 180.0
-26 2 20 277.77 138.96 17.37 0.0
-24 2 20 1324.55 85.18 35.83 180.0
-22 2 20 2604.48 161.04 51.30 0.0
-20 2 20 12176.53 462.92 108.76 180.0
-18 2 20 629.97 106.32 25.99 180.0
-16 2 20 418.78 103.23 21.93 0.0
-14 2 20 0.00 170.31 2.35 0.0
-12 2 20 1684.02 140.07 43.74 0.0
-10 2 20 27.27 115.02 11.86 0.0
-8 2 20 213.75 66.14 14.69 0.0
-6 2 20 0.78 64.84 3.69 180.0
-4 2 20 67.29 83.15 14.14 0.0
-2 2 20 47.38 89.12 6.09 0.0
0 2 20 0.00 93.02 4.53 0.0
2 2 20 796.72 163.67 30.99 180.0
4 2 20 723.09 150.47 28.92 0.0
6 2 20 0.00 123.26 6.02 180.0
8 2 20 102.86 157.35 8.21 180.0
10 2 20 140.88 156.15 2.89 180.0
12 2 20 96.68 154.84 11.38 180.0
14 2 20 788.51 302.02 19.97 0.0
16 2 20 0.00 153.76 2.26 180.0
18 2 20 1893.39 262.56 44.40 180.0
20 2 20 311.13 215.18 20.68 0.0
-45 3 20 493.94 333.22 21.58 180.0
-43 3 20 1108.42 271.10 33.91 180.0
-41 3 20 0.00 131.98 2.10 0.0
-39 3 20 0.00 105.28 5.80 0.0
-37 3 20 607.04 288.51 9.29 180.0
-35 3 20 260.75 368.42 11.08 180.0
-33 3 20 98.47 215.52 12.63 180.0
-31 3 20 298.17 104.49 19.11 0.0
-29 3 20 142.49 98.03 3.73 180.0
-27 3 20 1522.17 127.89 41.37 180.0
-25 3 20 1034.89 103.60 32.41 0.0
-23 3 20 6777.04 255.22 81.37 0.0
-21 3 20 1209.10 136.04 36.54 180.0
-19 3 20 6386.88 437.41 77.92 180.0
-17 3 20 158.83 123.43 15.69 0.0
-15 3 20 89.71 75.47 5.77 180.0
-13 3 20 109.30 83.60 5.32 180.0
-11 3 20 2434.53 130.85 44.64 0.0
-9 3 20 253.79 75.00 14.60 180.0
-7 3 20 539.84 109.71 24.62 180.0
-5 3 20 40.68 116.03 1.03 0.0
-3 3 20 1490.00 167.89 42.35 0.0
-1 3 20 186.26 95.53 7.86 0.0
1 3 20 41.98 112.00 11.50 180.0
3 3 20 0.00 114.13 7.17 180.0
5 3 20 2922.85 741.06 55.18 0.0
7 3 20 120.47 101.02 4.36 0.0
9 3 20 604.73 218.18 16.86 180.0
11 3 20 0.00 100.92 3.07 180.0
13 3 20 2745.27 255.72 51.04 0.0
15 3 20 95.24 174.40 0.39 180.0
17 3 20 115.47 129.28 9.47 180.0
19 3 20 0.00 193.22 8.72 0.0
-44 4 20 281.57 133.18 1.14 180.0
-42 4 20 236.17 186.12 6.46 180.0
-40 4 20 437.41 361.18 23.04 180.0
-38 4 20 0.00 156.26 8.21 180.0
-36 4 20 220.86 170.59 4.27 180.0
-34 4 20 0.00 244.42 3.85 0.0
-32 4 20 720.34 96.12 25.56 180.0
-30 4 20 23.94 89.96 1.24 180.0
-28 4 20 625.29 197.82 22.93 180.0
-26 4 20 302.74 133.63 15.95 0.0
-24 4 20 1152.08 101.07 30.44 180.0
-22 4 20 167.93 96.42 12.90 0.0
-20 4 20 2476.83 142.68 51.01 0.0
-18 4 20 128.81 72.05 10.71 0.0
-16 4 20 1950.96 171.86 43.07 0.0
-14 4 20 166.16 65.23 14.05 0.0
-12 4 20 1194.49 96.72 32.80 180.0
-10 4 20 425.42 92.94 22.52 0.0
-8 4 20 123.95 119.82 8.74 0.0
-6 4 20 82.78 68.71 14.97 180.0
-4 4 20 84.43 86.40 12.86 0.0
-2 4 20 237.02 73.68 11.49 180.0
0 4 20 0.00 76.13 7.66 0.0
2 4 20 154.20 83.10 7.39 0.0
4 4 20 0.65 93.98 3.10 180.0
6 4 20 700.81 148.33 29.32 180.0
8 4 20 3339.81 311.01 60.26 0.0
10 4 20 3644.42 831.92 58.91 0.0
12 4 20 1069.78 187.17 30.63 180.0
14 4 20 438.32 245.27 18.20 180.0
16 4 20 0.00 192.80 6.08 180.0
-41 5 20 569.75 156.35 20.82 0.0
-39 5 20 138.22 181.95 12.11 180.0
-37 5 20 675.02 155.88 25.85 0.0
-35 5 20 4257.68 461.65 57.67 0.0
-33 5 20 99.34 95.28 11.38 180.0
-31 5 20 1678.38 277.34 40.15 180.0
-29 5 20 90.15 83.94 6.92 0.0
-27 5 20 0.00 83.61 6.30 0.0
-25 5 20 285.30 96.43 17.96 180.0
-23 5 20 92.57 90.13 8.40 180.0
-21 5 20 0.00 78.13 6.89 180.0
-19 5 20 1016.18 117.59 32.97 180.0
-17 5 20 75.86 86.95 9.75 180.0
-15 5 20 8013.03 349.22 87.58 180.0
-13 5 20 683.69 84.74 23.01 0.0
-11 5 20 3443.07 165.44 53.53 0.0
-9 5 20 0.00 205.74 2.05 0.0
-7 5 20 2046.24 146.15 40.51 0.0
-5 5 20 0.00 62.22 1.18 0.0
-3 5 20 201.91 214.63 13.88 180.0
-1 5 20 230.88 140.93 14.95 180.0
1 5 20 5393.90 533.01 70.10 0.0
3 5 20 0.00 116.82 9.59 0.0
5 5 20 1608.32 304.11 33.96 0.0
7 5 20 198.24 110.84 11.29 180.0
9 5 20 481.05 191.59 16.43 0.0
11 5 20 0.00 159.71 2.24 180.0
13 5 20 267.09 120.06 5.63 0.0
15 5 20 0.00 138.11 14.14 0.0
-40 6 20 174.68 306.75 20.19 0.0
-38 6 20 494.67 369.48 5.86 0.0
-36 6 20 3856.19 405.58 58.58 180.0
-34 6 20 0.00 106.25 0.95 180.0
-32 6 20 175.01 101.15 10.62 180.0
-30 6 20 33.67 75.37 10.18 0.0
-28 6 20 1.55 58.09 5.07 180.0
-26 6 20 0.00 121.08 8.38 180.0
-24 6 20 292.76 77.24 15.61 180.0
-22 6 20 45.32 112.74 2.17 180.0
-20 6 20 17.68 149.58 9.94 0.0
-18 6 20 0.00 92.71 8.70 0.0
-16 6 20 277.27 89.01 18.82 0.0
-14 6 20 182.19 122.61 16.83 0.0
-12 6 20 474.27 82.88 24.31 0.0
-10 6 20 0.00 75.00 5.34 0.0
-8 6 20 3507.23 186.29 56.59 180.0
-6 6 20 0.00 83.49 12.55 180.0
-4 6 20 139.43 151.76 6.31 0.0
-2 6 20 155.05 118.34 11.15 0.0
0 6 20 150.99 68.23 9.12 180.0
2 6 20 501.10 97.40 26.07 180.0
4 6 20 2243.76 249.25 51.76 0.0
6 6 20 1392.31 196.81 33.54 0.0
8 6 20 660.28 153.54 22.20 180.0
10 6 20 0.00 108.44 0.98 0.0
12 6 20 944.04 235.33 25.77 0.0
-35 7 20 398.32 122.78 15.23 180.0
-33 7 20 0.00 201.61 4.60 0.0
-31 7 20 90.48 272.09 9.61 0.0
-29 7 20 182.57 85.17 7.09 0.0
-27 7 20 691.92 186.30 22.27 180.0
-25 7 20 6.12 379.60 1.08 0.0
-23 7 20 0.00 126.77 1.24 0.0
-21 7 20 25.20 203.02 2.74 0.0
-19 7 20 5.13 31.96 3.62 180.0
-17 7 20 62.64 85.22 3.47 180.0
-15 7 20 0.00 63.69 8.80 0.0
-13 7 20 117.99 90.96 13.88 180.0
-11 7 20 166.20 61.52 14.73 180.0
-9 7 20 117.93 94.11 5.88 180.0
-7 7 20 0.00 68.97 1.89 180.0
-5 7 20 120.14 134.25 8.95 0.0
-3 7 20 222.65 98.36 13.47 0.0
-1 7 20 0.00 117.24 4.12 0.0
1 7 20 1191.24 272.21 29.32 0.0
3 7 20 488.81 147.89 16.94 180.0
5 7 20 351.77 188.25 25.54 0.0
7 7 20 449.90 188.33 11.02 0.0
9 7 20 814.51 284.61 33.18 0.0
-30 8 20 41.85 196.45 0.64 180.0
-28 8 20 0.00 229.68 7.66 180.0
-26 8 20 54.64 171.45 3.67 0.0
-24 8 20 308.62 270.70 7.66 180.0
-22 8 20 200.99 156.13 4.82 180.0
-20 8 20 0.00 222.24 6.49 0.0
-18 8 20 61.08 157.91 6.81 180.0
-16 8 20 220.62 234.80 14.51 0.0
-14 8 20 162.66 114.74 13.71 0.0
-12 8 20 1342.47 270.44 39.80 180.0
-10 8 20 176.75 726.31 4.74 180.0
-8 8 20 0.00 147.89 3.11 180.0
-6 8 20 44.90 418.31 4.31 0.0
-4 8 20 0.00 151.54 13.08 0.0
-2 8 20 0.00 139.62 2.28 180.0
0 8 20 0.00 145.00 0.19 180.0
2 8 20 813.26 218.01 22.77 0.0
-21 9 20 0.00 309.38 0.00 0.0
-19 9 20 0.00 473.36 9.32 180.0
-17 9 20 286.01 444.52 4.07 180.0
-15 9 20 0.00 143.75 2.13 180.0
-13 9 20 0.00 367.89 6.69 0.0
-11 9 20 494.04 166.36 11.01 180.0
-9 9 20 140.63 171.42 0.60 0.0
-7 9 20 336.03 256.58 18.21 0.0
-47 1 21 938.23 214.15 28.36 180.0
-45 1 21 0.00 177.84 2.38 180.0
-43 1 21 90.58 92.97 12.79 0.0
-41 1 21 32.43 108.90 0.02 0.0
-39 1 21 144.69 101.08 9.50 180.0
-37 1 21 66.84 96.45 1.32 0.0
-35 1 21 804.59 157.41 25.29 180.0
-33 1 21 306.56 77.49 17.87 180.0
-31 1 21 940.57 117.26 27.68 0.0
-29 1 21 0.00 124.44 12.52 180.0
-27 1 21 8337.67 333.57 91.52 0.0
-25 1 21 4093.90 184.10 64.74 0.0
-23 1 21 2137.57 179.49 44.72 180.0
-21 1 21 2315.16 143.24 46.57 180.0
-19 1 21 5494.17 268.18 70.18 0.0
-17 1 21 1090.86 96.24 32.56 0.0
-15 1 21 106.80 85.81 8.24 0.0
-13 1 21 112.26 76.00 0.25 180.0
-11 1 21 1408.15 115.97 36.27 0.0
-9 1 21 143.77 78.57 11.52 0.0
-7 1 21 332.07 78.32 19.16 0.0
-5 1 21 84.81 59.84 12.45 180.0
-3 1 21 627.33 111.11 27.26 0.0
-1 1 21 2671.79 207.30 51.94 0.0
1 1 21 3004.06 259.94 57.24 180.0
3 1 21 923.81 158.53 29.87 180.0
5 1 21 69.19 143.38 1.20 180.0
7 1 21 83.58 260.95 4.01 180.0
9 1 21 63.32 125.27 4.95 180.0
11 1 21 0.00 428.19 6.53 0.0
13 1 21 0.00 490.17 15.11 180.0
15 1 21 0.00 132.91 2.83 180.0
17 1 21 0.00 173.38 6.50 0.0
-46 2 21 1.07 131.07 12.11 0.0
-44 2 21 468.82 179.19 17.58 180.0
-42 2 21 989.40 192.21 27.24 0.0
-40 2 21 335.57 133.12 13.47 180.0
-38 2 21 0.00 109.70 1.23 0.0
-36 2 21 28.57 100.21 0.03 180.0
-34 2 21 291.11 113.03 16.88 0.0
-32 2 21 207.32 108.21 8.53 180.0
-30 2 21 886.02 168.95 29.89 0.0
-28 2 21 547.69 86.80 24.70 180.0
-26 2 21 37.79 87.51 8.03 0.0
-24 2 21 62.50 77.86 3.50 180.0
-22 2 21 3283.50 176.82 52.85 0.0
-20 2 21 990.73 144.34 31.64 180.0
-18 2 21 2454.70 169.94 49.15 180.0
-16 2 21 2000.51 134.85 41.42 180.0
-14 2 21 1537.40 189.08 34.72 180.0
-12 2 21 159.77 96.65 1.73 0.0
-10 2 21 483.96 106.81 26.93 0.0
-8 2 21 48.09 48.65 4.83 180.0
-6 2 21 2262.12 200.23 45.69 180.0
-4 2 21 20.21 93.20 4.28 0.0
-2 2 21 2236.16 255.03 45.05 0.0
0 2 21 368.49 109.36 22.43 0.0
2 2 21 319.33 127.71 14.56 180.0
4 2 21 0.00 109.19 12.87 0.0
6 2 21 1120.74 333.96 25.14 180.0
8 2 21 0.00 137.46 6.59 0.0
10 2 21 247.37 237.94 3.11 180.0
12 2 21 148.13 196.54 3.85 0.0
14 2 21 379.80 133.75 21.27 180.0
16 2 21 70.00 157.15 3.51 180.0
-45 3 21 0.00 218.89 5.04 0.0
-43 3 21 14.14 192.45 0.93 0.0
-41 3 21 0.00 181.44 2.19 0.0
-39 3 21 365.36 331.76 20.81 180.0
-37 3 21 229.39 127.46 13.11 180.0
-35 3 21 567.58 201.86 14.06 0.0
-33 3 21 163.03 156.33 1.46 180.0
-31 3 21 260.76 134.74 16.56 0.0
-29 3 21 0.00 254.04 1.64 0.0
-27 3 21 1512.73 137.77 37.25 0.0
-25 3 21 79.47 61.68 7.98 0.0
-23 3 21 5586.72 311.67 68.33 0.0
-21 3 21 1191.23 155.40 33.24 0.0
-19 3 21 401.24 108.49 13.10 0.0
-17 3 21 1622.51 184.68 39.58 180.0
-15 3 21 22810.57 717.18 137.89 0.0
-13 3 21 1712.87 152.24 41.95 0.0
-11 3 21 433.89 95.53 5.64 180.0
-9 3 21 22.43 68.18 1.18 0.0
-7 3 21 96.85 90.05 1.94 180.0
-5 3 21 243.40 78.22 21.24 0.0
-3 3 21 45.84 104.04 6.85 180.0
-1 3 21 427.71 148.92 17.83 0.0
1 3 21 789.65 146.35 23.49 180.0
3 3 21 72.74 258.97 11.21 0.0
5 3 21 1066.78 328.13 34.82 180.0
7 3 21 1792.02 213.55 37.60 180.0
9 3 21 448.72 367.62 20.39 0.0
11 3 21 926.01 191.88 27.80 0.0
13 3 21 270.91 215.69 9.05 0.0
15 3 21 0.00 164.18 0.86 0.0
-44 4 21 15.13 161.54 10.59 180.0
-42 4 21 328.45 119.35 12.99 180.0
-40 4 21 316.19 193.14 13.42 180.0
-38 4 21 765.04 154.65 25.45 180.0
-36 4 21 0.00 101.23 2.12 180.0
-34 4 21 55.94 101.77 5.34 180.0
-32 4 21 0.00 86.27 2.05 0.0
-30 4 21 0.00 112.74 9.67 0.0
-28 4 21 0.00 85.28 4.63 0.0
-26 4 21 5088.03 384.83 68.90 0.0
-24 4 21 762.17 85.49 28.60 180.0
-22 4 21 184.52 99.77 12.56 0.0
-20 4 21 792.15 143.60 28.03 180.0
-18 4 21 545.41 135.14 16.99 180.0
-16 4 21 532.11 201.73 16.27 180.0
-14 4 21 448.69 78.98 16.76 180.0
-12 4 21 71.60 79.04 6.04 180.0
-10 4 21 1142.36 158.79 29.88 180.0
-8 4 21 116.79 67.66 10.17 0.0
-6 4 21 182.81 84.53 23.72 0.0
-4 4 21 115.15 72.00 14.97 0.0
-2 4 21 504.81 175.67 23.76 0.0
0 4 21 252.09 134.69 2.32 0.0
2 4 21 26.58 120.03 11.20 180.0
4 4 21 136.66 99.59 3.25 0.0
6 4 21 1914.07 162.71 44.40 180.0
8 4 21 55.55 150.71 8.27 0.0
10 4 21 156.95 116.56 17.52 180.0
12 4 21 0.00 128.07 2.59 0.0
14 4 21 0.00 147.18 9.36 180.0
-41 5 21 6.26 130.28 7.73 0.0
-39 5 21 29.04 138.31 2.36 180.0
-37 5 21 224.43 186.36 6.39 180.0
-35 5 21 457.38 126.78 16.92 0.0
-33 5 21 0.00 142.56 8.78 180.0
-31 5 21 1026.04 223.04 29.82 0.0
-29 5 21 0.00 87.79 1.85 0.0
-27 5 21 185.80 106.77 17.94 0.0
-25 5 21 93.01 131.34 3.41 0.0
-23 5 21 250.49 105.07 16.17 0.0
-21 5 21 46.74 93.50 4.51 0.0
-19 5 21 159.41 113.19 8.81 0.0
-17 5 21 524.33 111.06 22.23 180.0
-15 5 21 498.96 117.92 19.98 180.0
-13 5 21 827.44 111.62 24.66 180.0
-11 5 21 8733.04 349.69 89.57 0.0
-9 5 21 2436.34 193.34 48.73 0.0
-7 5 21 471.13 159.17 23.20 180.0
-5 5 21 57.55 113.64 8.76 180.0
-3 5 21 0.00 77.29 0.98 0.0
-1 5 21 431.61 267.64 22.61 0.0
1 5 21 1246.95 419.22 34.06 180.0
3 5 21 203.64 213.82 19.15 180.0
5 5 21 305.75 177.70 19.24 0.0
7 5 21 3.37 129.30 5.67 0.0
9 5 21 0.00 99.50 7.43 0.0
11 5 21 0.00 334.16 8.49 0.0
13 5 21 0.00 596.36 15.16 180.0
-38 6 21 1159.35 232.74 30.44 180.0
-36 6 21 419.41 200.65 5.19 180.0
-34 6 21 51.18 119.89 0.65 0.0
-32 6 21 50.57 98.79 10.97 180.0
-30 6 21 1907.46 211.49 42.60 180.0
-28 6 21 45.31 100.56 2.15 0.0
-26 6 21 0.00 68.54 0.46 0.0
-24 6 21 53.66 159.59 8.05 0.0
-22 6 21 392.43 182.34 21.08 0.0
-20 6 21 0.00 97.88 0.27 180.0
-18 6 21 190.63 89.30 4.95 0.0
-16 6 21 23.16 73.87 1.78 180.0
-14 6 21 0.00 79.17 3.34 0.0
-12 6 21 40.16 97.80 8.25 180.0
-10 6 21 0.00 125.78 5.87 0.0
-8 6 21 0.00 107.50 9.48 180.0
-6 6 21 265.39 196.98 14.19 180.0
-4 6 21 49.71 89.38 3.35 180.0
-2 6 21 94.72 107.55 2.20 180.0
0 6 21 0.00 92.75 0.08 0.0
2 6 21 2359.95 227.62 47.11 180.0
4 6 21 87.77 98.10 13.57 0.0
6 6 21 0.00 121.17 6.90 180.0
8 6 21 12.09 105.91 2.70 180.0
10 6 21 0.00 291.62 9.52 0.0
-33 7 21 261.49 117.89 9.56 0.0
-31 7 21 70.54 131.11 3.34 180.0
-29 7 21 12.38 191.64 12.47 180.0
-27 7 21 22.57 107.06 4.36 0.0
-25 7 21 0.00 336.04 0.71 180.0
-23 7 21 1070.66 285.79 26.87 180.0
-21 7 21 848.18 180.67 20.92 180.0
-19 7 21 65.49 103.30 0.69 180.0
-17 7 21 9.83 85.42 6.03 180.0
-15 7 21 381.59 98.98 19.77 0.0
-13 7 21 145.48 166.69 13.12 180.0
-11 7 21 118.51 125.24 17.08 0.0
-9 7 21 64.61 139.14 9.00 0.0
-7 7 21 169.68 122.08 7.23 180.0
-5 7 21 7.02 106.72 4.62 0.0
-3 7 21 366.61 94.99 11.14 180.0
-1 7 21 305.54 151.20 19.57 180.0
1 7 21 1403.71 252.29 32.69 0.0
3 7 21 24.87 408.91 2.63 0.0
5 7 21 114.80 462.80 17.22 180.0
-28 8 21 25.44 170.49 16.44 0.0
-26 8 21 158.59 144.25 5.35 0.0
-24 8 21 0.00 529.40 2.39 180.0
-22 8 21 202.56 238.39 9.77 180.0
-20 8 21 55.07 117.22 7.98 180.0
-18 8 21 85.02 469.66 3.21 0.0
-16 8 21 0.00 183.31 0.04 180.0
-14 8 21 787.35 666.56 26.53 180.0
-12 8 21 128.97 247.43 2.79 180.0
-10 8 21 530.83 200.20 16.76 0.0
-8 8 21 188.93 237.44 11.43 0.0
-6 8 21 0.00 163.22 6.66 0.0
-4 8 21 61.45 176.37 0.70 0.0
-2 8 21 1269.77 245.76 27.54 180.0
0 8 21 80.19 220.02 10.65 180.0
-46 0 22 192.61 186.84 7.44 180.0
-44 0 22 0.00 186.21 2.09 0.0
-42 0 22 288.28 208.00 29.60 180.0
-40 0 22 1266.19 151.82 34.05 180.0
-38 0 22 2830.30 400.63 51.18 0.0
-36 0 22 455.39 168.80 17.12 0.0
-34 0 22 1208.85 255.48 39.74 180.0
-32 0 22 7.17 442.31 13.78 180.0
-30 0 22 1157.86 244.86 38.98 180.0
-28 0 22 54.55 270.49 22.04 180.0
-26 0 22 0.00 228.44 0.99 180.0
-24 0 22 2195.75 525.05 45.69 180.0
-22 0 22 1049.44 178.92 36.61 0.0
-20 0 22 790.90 130.86 29.93 180.0
-18 0 22 3897.47 319.94 66.69 0.0
-16 0 22 3335.67 373.17 60.69 0.0
-14 0 22 2159.21 289.58 45.13 180.0
-12 0 22 751.79 127.48 23.99 180.0
-10 0 22 2529.24 205.21 51.86 0.0
-8 0 22 3342.22 247.80 61.03 0.0
-6 0 22 38.55 153.31 9.62 180.0
-4 0 22 0.00 192.22 8.96 180.0
-2 0 22 573.16 132.31 33.61 0.0
0 0 22 1074.30 238.07 30.20 0.0
2 0 22 26.95 445.85 14.91 180.0
4 0 22 137.99 176.02 7.65 180.0
6 0 22 0.00 383.42 0.74 180.0
8 0 22 197.76 141.44 2.03 180.0
10 0 22 160.84 168.09 3.06 0.0
12 0 22 0.00 468.98 2.59 180.0
14 0 22 1092.55 256.74 32.40 180.0
16 0 22 6555.46 818.58 72.84 180.0
-45 1 22 493.35 108.37 20.12 0.0
-43 1 22 90.01 122.36 3.23 180.0
-41 1 22 106.47 103.22 14.11 180.0
-39 1 22 0.00 124.84 7.51 0.0
-37 1 22 0.00 153.03 2.77 180.0
-35 1 22 30.71 81.95 3.24 180.0
-33 1 22 433.82 84.44 26.42 180.0
-31 1 22 197.61 105.09 4.54 0.0
-29 1 22 1832.53 320.24 37.90 180.0
-27 1 22 341.55 204.11 16.45 180.0
-25 1 22 2693.44 231.04 49.16 180.0
-23 1 22 1188.36 114.52 31.98 180.0
-21 1 22 12369.58 499.08 109.79 180.0
-19 1 22 86.94 81.42 4.57 180.0
-17 1 22 6366.49 230.66 75.57 0.0
-15 1 22 89.73 86.40 11.26 180.0
-13 1 22 8165.90 317.86 88.52 180.0
-11 1 22 100.93 80.37 0.95 0.0
-9 1 22 2271.60 142.66 44.45 0.0
-7 1 22 65.94 96.62 6.81 0.0
-5 1 22 898.75 141.87 31.87 180.0
-3 1 22 180.64 149.15 9.01 0.0
-1 1 22 4841.21 330.05 67.32 180.0
1 1 22 20.16 131.22 0.33 180.0
3 1 22 413.11 80.54 22.81 0.0
5 1 22 0.00 114.14 5.03 0.0
7 1 22 156.95 112.31 2.76 180.0
9 1 22 29.16 137.01 1.79 180.0
11 1 22 44.61 149.24 13.18 180.0
13 1 22 0.00 500.21 6.91 180.0
15 1 22 0.00 163.73 7.86 180.0
-44 2 22 0.00 146.44 4.84 180.0
-42 2 22 1219.21 208.27 30.71 0.0
-40 2 22 193.04 188.53 1.28 0.0
-38 2 22 163.61 164.42 5.14 180.0
-36 2 22 485.09 169.16 16.23 180.0
-34 2 22 22.07 158.20 4.12 0.0
-32 2 22 0.00 115.77 12.15 180.0
-30 2 22 241.29 96.79 7.15 180.0
-28 2 22 0.00 59.23 5.18 180.0
-26 2 22 6536.93 288.23 81.14 180.0
-24 2 22 1628.13 134.53 43.28 180.0
-22 2 22 146.81 105.97 2.72 180.0
-20 2 22 2521.57 158.32 52.52 180.0
-18 2 22 6921.29 313.22 82.42 0.0
-16 2 22 2409.79 188.01 50.46 0.0
-14 2 22 0.00 84.80 4.23 180.0
-12 2 22 908.46 276.59 32.49 0.0
-10 2 22 108.67 146.77 17.98 180.0
-8 2 22 306.69 82.19 14.28 180.0
-6 2 22 407.91 195.23 25.46 0.0
-4 2 22 2625.37 398.34 57.65 0.0
-2 2 22 828.40 148.75 30.18 180.0
0 2 22 56.12 139.20 14.16 180.0
2 2 22 371.12 151.64 22.06 0.0
4 2 22 563.26 132.71 24.80 0.0
6 2 22 168.88 111.82 7.08 180.0
8 2 22 254.01 167.46 12.83 0.0
10 2 22 267.46 187.19 15.89 180.0
12 2 22 1801.99 295.20 39.79 180.0
14 2 22 1003.18 243.79 31.81 0.0
-43 3 22 228.51 137.57 1.04 180.0
-41 3 22 74.85 268.85 12.93 180.0
-39 3 22 0.00 115.85 1.88 0.0
-37 3 22 76.83 154.34 17.98 0.0
-35 3 22 51.04 176.17 8.38 180.0
-33 3 22 5897.30 481.79 71.63 180.0
-31 3 22 0.00 100.00 3.11 0.0
-29 3 22 0.00 91.14 3.54 180.0
-27 3 22 111.78 135.84 10.70 0.0
-25 3 22 908.89 139.15 30.96 180.0
-23 3 22 0.00 123.42 11.77 0.0
-21 3 22 2823.53 226.21 50.00 0.0
-19 3 22 313.19 99.86 18.21 180.0
-17 3 22 4645.45 264.19 66.72 180.0
-15 3 22 150.68 109.78 11.70 0.0
-13 3 22 5165.80 250.84 67.70 0.0
-11 3 22 0.00 120.54 11.11 0.0
-9 3 22 0.00 75.89 2.04 0.0
-7 3 22 0.00 72.88 5.00 0.0
-5 3 22 0.00 108.74 13.99 180.0
-3 3 22 17.52 106.34 5.24 0.0
-1 3 22 462.21 208.54 17.68 0.0
1 3 22 0.00 173.75 7.55 0.0
3 3 22 570.72 144.05 25.71 0.0
5 3 22 265.46 125.40 1.23 180.0
7 3 22 6.35 162.04 7.84 180.0
9 3 22 75.15 117.92 3.22 0.0
11 3 22 332.55 139.02 18.65 180.0
13 3 22 38.17 157.91 13.65 180.0
-42 4 22 303.36 185.61 17.35 0.0
-40 4 22 161.67 238.84 10.38 180.0
-38 4 22 6.81 308.15 13.24 0.0
-36 4 22 9.00 135.51 1.16 0.0
-34 4 22 434.19 252.91 26.84 180.0
-32 4 22 911.02 141.93 26.10 180.0
-30 4 22 214.93 307.63 15.15 180.0
-28 4 22 998.88 143.15 28.00 180.0
-26 4 22 11.58 66.32 2.39 0.0
-24 4 22 354.32 91.95 16.96 180.0
-22 4 22 0.00 79.12 3.45 180.0
-20 4 22 676.67 201.43 20.84 180.0
-18 4 22 1011.38 203.39 33.29 0.0
-16 4 22 2770.01 144.90 53.01 0.0
-14 4 22 8468.04 374.93 88.39 180.0
-12 4 22 1112.42 177.63 30.08 180.0
-10 4 22 456.73 127.29 17.97 0.0
-8 4 22 466.83 112.06 27.12 0.0
-6 4 22 0.00 137.31 0.24 0.0
-4 4 22 0.49 135.05 4.10 0.0
-2 4 22 736.27 503.13 22.54 0.0
0 4 22 909.72 272.04 30.28 0.0
2 4 22 136.43 126.25 11.85 0.0
4 4 22 367.01 131.51 22.34 0.0
6 4 22 10.10 242.97 8.08 180.0
8 4 22 109.37 161.24 15.02 0.0
10 4 22 0.00 132.47 3.13 180.0
12 4 22 79.67 167.87 5.20 0.0
-39 5 22 0.00 112.42 2.02 180.0
-37 5 22 216.46 157.03 10.93 0.0
-35 5 22 325.69 482.19 23.51 180.0
-33 5 22 0.00 188.06 9.43 180.0
-31 5 22 0.00 117.63 0.34 180.0
-29 5 22 719.55 159.93 28.55 180.0
-27 5 22 16.96 252.71 3.00 180.0
-25 5 22 1402.99 126.87 37.21 0.0
-23 5 22 11.45 90.76 6.26 180.0
-21 5 22 1813.77 204.41 52.96 180.0
-19 5 22 721.33 155.67 26.07 0.0
-17 5 22 2248.44 144.54 43.17 0.0
-15 5 22 54.59 99.54 5.91 0.0
-13 5 22 967.62 230.84 23.84 0.0
-11 5 22 0.00 139.14 8.59 0.0
-9 5 22 2870.13 361.61 57.03 0.0
-7 5 22 84.01 103.27 8.08 180.0
-5 5 22 223.20 287.99 19.16 180.0
-3 5 22 172.96 217.22 0.20 180.0
-1 5 22 3704.05 309.06 63.15 0.0
1 5 22 0.00 114.86 7.28 180.0
3 5 22 137.71 171.23 5.49 0.0
5 5 22 280.14 121.58 13.85 0.0
7 5 22 485.21 281.69 21.63 180.0
9 5 22 0.00 211.40 10.69 0.0
-36 6 22 257.24 101.35 8.70 180.0
-34 6 22 61.24 112.60 1.32 180.0
-32 6 22 1159.90 284.53 33.31 180.0
-30 6 22 699.51 171.59 21.45 0.0
-28 6 22 0.00 97.80 2.43 0.0
-26 6 22 527.68 201.90 23.64 180.0
-24 6 22 725.36 91.53 28.17 180.0
-22 6 22 1373.58 147.05 38.68 0.0
-20 6 22 278.71 172.17 13.54 0.0
-18 6 22 0.00 78.37 3.25 180.0
-16 6 22 129.55 84.50 2.68 180.0
-14 6 22 175.70 93.01 14.15 180.0
-12 6 22 0.00 233.13 7.10 0.0
-10 6 22 288.01 224.16 19.50 180.0
-8 6 22 198.92 112.91 10.64 180.0
-6 6 22 209.05 119.95 1.50 0.0
-4 6 22 43.52 112.38 11.61 180.0
-2 6 22 64.38 125.30 13.65 0.0
0 6 22 771.74 152.64 28.31 0.0
2 6 22 0.00 91.44 3.66 180.0
4 6 22 131.92 121.73 10.97 0.0
6 6 22 51.92 178.80 6.51 0.0
-31 7 22 178.63 274.13 13.60 180.0
-29 7 22 219.18 105.14 1.08 0.0
-27 7 22 73.83 238.46 5.56 0.0
-25 7 22 141.83 181.96 8.02 180.0
-23 7 22 0.00 129.53 1.22 0.0
-21 7 22 441.81 103.56 25.01 0.0
-19 7 22 278.31 109.68 18.54 180.0
-17 7 22 66.06 81.69 0.50 180.0
-15 7 22 53.24 64.89 5.71 0.0
-13 7 22 803.42 190.43 25.18 180.0
-11 7 22 78.97 128.57 0.65 0.0
-9 7 22 378.81 188.28 19.50 0.0
-7 7 22 162.07 84.92 7.43 0.0
-5 7 22 553.73 117.51 26.02 0.0
-3 7 22 0.00 183.09 1.54 180.0
-1 7 22 0.00 214.05 4.85 0.0
1 7 22 0.00 308.69 12.12 0.0
-24 8 22 90.05 176.07 14.32 180.0
-22 8 22 734.11 217.69 24.88 0.0
-20 8 22 89.40 202.35 1.63 0.0
-18 8 22 0.00 153.85 11.46 180.0
-16 8 22 4.46 243.41 4.59 180.0
-14 8 22 0.00 157.25 6.53 180.0
-12 8 22 66.51 172.14 1.11 0.0
-10 8 22 700.11 342.49 20.78 180.0
-8 8 22 699.54 262.98 28.99 180.0
-6 8 22 18.41 147.09 14.43 0.0
-45 1 23 112.80 120.24 3.09 180.0
-43 1 23 166.34 174.09 3.69 180.0
-41 1 23 3396.46 386.22 46.24 0.0
-39 1 23 31.47 250.16 3.59 0.0
-37 1 23 192.08 83.86 0.91 180.0
-35 1 23 0.00 199.37 4.12 0.0
-33 1 23 147.80 140.08 10.63 0.0
-31 1 23 66.39 120.05 9.42 0.0
-29 1 23 103.15 160.44 12.37 0.0
-27 1 23 177.37 116.13 7.49 0.0
-25 1 23 0.00 409.61 3.61 0.0
-23 1 23 1172.34 152.88 32.84 0.0
-21 1 23 4705.45 246.52 66.00 180.0
-19 1 23 351.75 127.69 19.03 180.0
-17 1 23 306.14 141.19 17.65 0.0
-15 1 23 204.32 150.73 14.87 0.0
-13 1 23 101.61 87.78 13.54 0.0
-11 1 23 411.75 257.78 18.75 0.0
-9 1 23 76.19 142.17 10.16 180.0
-7 1 23 178.94 163.34 5.37 180.0
-5 1 23 105.43 320.58 13.08 180.0
-3 1 23 118.77 66.61 11.09 0.0
-1 1 23 563.39 323.92 30.39 180.0
1 1 23 269.26 518.12 26.22 180.0
3 1 23 83.91 117.68 4.83 180.0
5 1 23 622.43 152.50 20.28 180.0
7 1 23 518.45 137.90 10.75 0.0
9 1 23 92.97 148.37 13.28 0.0
11 1 23 326.43 186.89 19.88 180.0
13 1 23 142.17 154.90 15.84 180.0
-44 2 23 1408.38 414.92 32.46 180.0
-42 2 23 318.62 121.39 7.49 180.0
-40 2 23 243.48 144.35 9.60 180.0
-38 2 23 168.06 161.30 0.12 0.0
-36 2 23 111.23 271.19 12.80 180.0
-34 2 23 0.00 90.50 8.92 0.0
-32 2 23 155.99 143.92 10.76 0.0
-30 2 23 308.78 173.40 17.36 0.0
-28 2 23 327.41 124.49 21.90 0.0
-26 2 23 233.16 130.71 10.93 0.0
-24 2 23 3881.01 300.42 61.73 180.0
-22 2 23 96.98 173.13 18.48 0.0
-20 2 23 184.40 322.87 19.94 0.0
-18 2 23 116.27 121.88 14.33 0.0
-16 2 23 460.56 101.32 22.55 180.0
-14 2 23 92.44 131.33 16.71 0.0
-12 2 23 106.23 145.69 7.22 0.0
-10 2 23 0.00 106.42 10.12 0.0
-8 2 23 174.08 99.36 8.04 180.0
-6 2 23 204.29 108.98 16.11 0.0
-4 2 23 2177.13 314.58 40.48 0.0
-2 2 23 115.17 388.32 11.19 0.0
0 2 23 1426.11 243.00 41.61 180.0
2 2 23 0.00 124.87 1.47 180.0
4 2 23 112.08 140.86 9.45 0.0
6 2 23 0.00 126.03 2.23 180.0
8 2 23 872.84 258.44 29.89 180.0
10 2 23 28.70 144.45 3.44 180.0
12 2 23 88.62 132.61 0.63 180.0
-43 3 23 0.00 164.09 6.26 0.0
-41 3 23 8.73 148.92 2.59 180.0
-39 3 23 236.86 166.44 0.69 180.0
-37 3 23 173.75 109.79 10.09 0.0
-35 3 23 186.83 135.24 5.19 180.0
-33 3 23 1173.05 233.31 30.67 0.0
-31 3 23 1523.27 159.54 34.28 0.0
-29 3 23 543.42 164.83 13.83 180.0
-27 3 23 1849.74 220.94 40.60 0.0
-25 3 23 1067.79 133.45 29.09 180.0
-23 3 23 0.00 266.13 2.38 180.0
-21 3 23 832.62 147.73 28.25 0.0
-19 3 23 10.22 113.55 4.07 0.0
-17 3 23 1628.01 148.94 42.10 0.0
-15 3 23 4731.25 251.97 67.02 0.0
-13 3 23 4583.00 350.47 67.50 180.0
-11 3 23 115.25 108.03 3.34 180.0
-9 3 23 1072.27 186.28 29.11 180.0
-7 3 23 142.44 150.60 9.15 180.0
-5 3 23 0.00 211.16 2.40 0.0
-3 3 23 244.05 272.17 13.95 0.0
-1 3 23 2007.95 242.63 42.06 180.0
1 3 23 3382.51 265.92 51.73 180.0
3 3 23 469.75 198.13 16.31 0.0
5 3 23 54.58 208.91 6.26 180.0
7 3 23 0.00 143.63 2.41 0.0
9 3 23 418.83 194.04 21.67 180.0
11 3 23 203.44 131.04 12.44 0.0
-40 4 23 1102.70 190.30 31.45 180.0
-38 4 23 715.37 174.66 20.43 0.0
-36 4 23 171.67 122.99 18.68 0.0
-34 4 23 0.00 106.83 0.10 0.0
-32 4 23 540.06 163.81 15.79 0.0
-30 4 23 322.25 114.73 4.04 180.0
-28 4 23 194.77 128.60 17.87 180.0
-26 4 23 214.20 115.27 10.81 0.0
-24 4 23 1697.08 215.55 32.98 0.0
-22 4 23 241.28 113.78 16.34 180.0
-20 4 23 9129.02 572.98 94.84 180.0
-18 4 23 320.12 156.69 14.18 0.0
-16 4 23 1107.23 391.22 30.36 0.0
-14 4 23 92.21 148.22 19.53 0.0
-12 4 23 1026.92 225.30 32.71 180.0
-10 4 23 226.11 471.93 20.66 0.0
-8 4 23 5003.21 670.68 63.57 0.0
-6 4 23 0.00 93.74 1.50 0.0
-4 4 23 0.00 309.54 5.59 180.0
-2 4 23 281.67 228.89 4.04 0.0
0 4 23 445.28 343.19 20.84 180.0
2 4 23 0.00 100.63 7.42 180.0
4 4 23 246.70 137.02 1.44 0.0
6 4 23 0.00 125.61 0.39 0.0
8 4 23 1285.47 336.76 31.20 180.0
10 4 23 54.97 184.74 7.83 180.0
-37 5 23 626.00 285.53 13.05 0.0
-35 5 23 4.98 174.38 14.32 0.0
-33 5 23 161.33 103.66 12.82 180.0
-31 5 23 111.05 156.47 11.59 0.0
-29 5 23 68.26 140.68 8.73 0.0
-27 5 23 79.47 126.01 14.32 0.0
-25 5 23 163.85 90.17 3.82 180.0
-23 5 23 168.97 114.08 14.05 0.0
-21 5 23 253.82 113.43 22.58 180.0
-19 5 23 0.00 81.75 3.91 0.0
-17 5 23 1265.41 111.11 34.54 0.0
-15 5 23 306.23 108.86 21.27 0.0
-13 5 23 134.48 235.79 12.81 0.0
-11 5 23 160.75 132.85 15.87 0.0
-9 5 23 183.85 120.41 11.60 180.0
-7 5 23 413.37 246.12 6.61 0.0
-5 5 23 1378.42 193.39 36.01 180.0
-3 5 23 371.49 119.37 21.29 180.0
-1 5 23 0.00 113.51 5.58 0.0
1 5 23 1067.20 194.05 33.30 180.0
3 5 23 85.58 361.88 21.75 0.0
5 5 23 20.75 102.76 6.87 0.0
7 5 23 0.00 141.69 9.65 180.0
-34 6 23 265.53 129.95 9.72 0.0
-32 6 23 0.00 110.51 1.48 0.0
-30 6 23 21.43 132.60 3.92 0.0
-28 6 23 159.83 175.11 0.22 180.0
-26 6 23 185.67 164.82 12.75 180.0
-24 6 23 0.00 159.30 14.83 180.0
-22 6 23 49.50 192.03 11.43 0.0
-20 6 23 960.71 143.33 30.67 0.0
-18 6 23 0.00 118.20 1.39 0.0
-16 6 23 0.00 80.27 1.74 180.0
-14 6 23 333.58 89.44 20.47 180.0
-12 6 23 122.34 82.71 4.19 0.0
-10 6 23 91.52 91.18 8.66 0.0
-8 6 23 451.31 619.51 36.70 180.0
-6 6 23 0.00 98.32 0.43 0.0
-4 6 23 558.81 207.99 27.40 0.0
-2 6 23 100.32 121.28 5.49 180.0
0 6 23 224.74 123.14 21.49 180.0
2 6 23 170.57 211.08 0.43 180.0
-29 7 23 422.25 650.36 37.20 180.0
-27 7 23 0.00 459.57 1.25 0.0
-25 7 23 339.53 251.76 18.27 180.0
-23 7 23 473.88 238.02 19.38 180.0
-21 7 23 1172.09 153.42 33.81 0.0
-19 7 23 791.21 110.94 23.02 0.0
-17 7 23 18.92 150.37 9.54 180.0
-15 7 23 209.96 123.70 7.66 180.0
-13 7 23 79.14 157.53 12.67 0.0
-11 7 23 666.14 206.51 27.70 0.0
-9 7 23 598.17 237.61 22.54 180.0
-7 7 23 904.65 319.66 26.61 180.0
-5 7 23 428.31 620.59 15.19 0.0
-3 7 23 479.49 244.97 13.55 180.0
-44 0 24 456.32 371.54 16.48 180.0
-42 0 24 0.00 108.07 0.85 0.0
-40 0 24 901.00 301.61 27.24 0.0
-38 0 24 0.00 569.19 5.52 0.0
-36 0 24 190.39 186.70 4.41 180.0
-34 0 24 30.38 163.51 9.27 0.0
-32 0 24 0.00 138.16 1.92 180.0
-30 0 24 115.82 125.52 7.79 180.0
-28 0 24 14.86 177.40 17.02 180.0
-26 0 24 844.19 274.79 34.96 180.0
-24 0 24 4629.89 425.21 66.34 0.0
-22 0 24 0.00 314.78 15.38 0.0
-20 0 24 192.19 204.20 8.10 180.0
-18 0 24 1931.38 278.56 39.32 0.0
-16 0 24 5920.06 535.19 67.24 180.0
-14 0 24 2184.26 312.06 41.07 180.0
-12 0 24 200.25 147.11 12.91 180.0
-10 0 24 1116.48 550.15 31.16 180.0
-8 0 24 567.30 230.98 10.54 0.0
-6 0 24 670.94 191.07 19.62 180.0
-4 0 24 0.00 165.76 8.53 180.0
-2 0 24 327.81 195.64 16.63 180.0
0 0 24 1041.08 260.79 29.27 180.0
2 0 24 553.14 207.60 22.44 180.0
4 0 24 41.40 133.70 1.54 180.0
6 0 24 250.51 236.07 14.85 180.0
8 0 24 283.37 157.37 2.14 180.0
10 0 24 0.00 625.70 27.31 180.0
-43 1 24 61.13 101.52 10.46 0.0
-41 1 24 37.73 85.99 6.08 0.0
-39 1 24 47.57 116.40 7.59 0.0
-37 1 24 11.03 153.40 11.60 0.0
-35 1 24 0.00 186.90 1.42 180.0
-33 1 24 158.86 163.71 6.69 0.0
-31 1 24 147.07 119.39 14.85 0.0
-29 1 24 135.29 106.32 2.40 180.0
-27 1 24 1271.57 181.95 42.55 180.0
-25 1 24 0.00 110.66 7.17 180.0
-23 1 24 1528.01 294.56 36.16 0.0
-21 1 24 160.34 176.70 1.54 180.0
-19 1 24 1394.55 150.66 35.28 180.0
-17 1 24 0.00 122.61 1.82 0.0
-15 1 24 2390.23 195.46 54.08 180.0
-13 1 24 92.61 143.96 6.89 0.0
-11 1 24 680.39 129.58 16.56 0.0
-9 1 24 99.21 104.53 6.44 0.0
-7 1 24 1923.98 296.25 52.79 180.0
-5 1 24 0.00 117.21 1.65 0.0
-3 1 24 881.70 114.04 32.77 180.0
-1 1 24 18.65 132.30 3.10 180.0
1 1 24 1020.62 274.44 32.48 0.0
3 1 24 195.40 159.28 2.10 180.0
5 1 24 0.00 219.76 5.19 0.0
7 1 24 276.09 137.23 8.93 180.0
9 1 24 0.00 138.78 8.46 0.0
11 1 24 162.67 178.14 16.70 180.0
-42 2 24 472.26 183.02 19.15 0.0
-40 2 24 268.99 159.76 11.11 180.0
-38 2 24 200.23 99.20 13.12 0.0
-36 2 24 69.36 69.66 5.39 180.0
-34 2 24 307.22 185.80 7.33 180.0
-32 2 24 93.26 112.16 7.81 0.0
-30 2 24 0.00 196.60 6.67 0.0
-28 2 24 0.00 151.52 9.92 180.0
-26 2 24 1096.92 173.62 33.82 180.0
-24 2 24 3055.72 243.10 50.06 0.0
-22 2 24 1122.79 174.55 35.26 0.0
-20 2 24 131.65 138.72 0.63 0.0
-18 2 24 133.95 160.69 0.59 180.0
-16 2 24 50.88 122.02 3.62 0.0
-14 2 24 11.49 122.96 10.69 180.0
-12 2 24 231.17 131.65 13.04 180.0
-10 2 24 324.25 113.41 9.66 180.0
-8 2 24 2193.07 300.79 44.00 180.0
-6 2 24 1095.66 236.32 33.99 180.0
-4 2 24 125.37 125.79 13.93 0.0
-2 2 24 0.00 239.89 3.78 0.0
0 2 24 119.90 111.36 4.80 180.0
2 2 24 0.00 123.49 12.37 180.0
4 2 24 143.99 134.03 6.06 180.0
6 2 24 629.65 265.57 16.92 180.0
8 2 24 284.66 131.43 12.98 0.0
10 2 24 144.62 156.11 1.57 180.0
-41 3 24 0.00 149.85 3.68 0.0
-39 3 24 0.00 130.25 6.08 0.0
-37 3 24 0.00 117.68 0.43 0.0
-35 3 24 90.25 73.45 10.81 0.0
-33 3 24 0.00 110.87 10.36 0.0
-31 3 24 202.20 155.36 16.55 0.0
-29 3 24 0.00 102.00 8.08 180.0
-27 3 24 1961.27 185.60 47.82 0.0
-25 3 24 178.89 129.26 10.42 180.0
-23 3 24 604.88 124.98 29.31 0.0
-21 3 24 173.18 142.96 14.55 180.0
-19 3 24 1745.76 226.29 39.83 180.0
-17 3 24 239.86 168.16 7.16 0.0
-15 3 24 0.00 493.41 13.79 0.0
-13 3 24 0.00 580.23 1.41 180.0
-11 3 24 952.92 167.99 24.52 180.0
-9 3 24 0.00 255.00 4.08 0.0
-7 3 24 752.99 310.68 33.27 180.0
-5 3 24 0.00 111.93 2.41 0.0
-3 3 24 385.75 121.61 17.07 0.0
-1 3 24 88.71 307.65 9.15 180.0
1 3 24 393.04 154.30 18.94 180.0
3 3 24 12.19 133.26 0.28 0.0
5 3 24 613.26 236.90 19.64 180.0
7 3 24 127.41 172.18 11.27 180.0
9 3 24 0.00 182.34 7.41 180.0
-38 4 24 254.90 355.43 8.69 180.0
-36 4 24 1623.74 420.49 34.02 0.0
-34 4 24 35.56 288.49 5.40 180.0
-32 4 24 1187.25 123.78 32.54 0.0
-30 4 24 774.60 233.42 12.90 0.0
-28 4 24 334.27 122.24 11.70 0.0
-26 4 24 126.10 215.86 5.33 180.0
-24 4 24 3961.00 347.51 57.78 0.0
-22 4 24 801.65 230.08 23.63 0.0
-20 4 24 52.47 166.12 9.20 180.0
-18 4 24 0.00 213.10 6.78 0.0
-16 4 24 2047.57 202.86 43.79 180.0
-14 4 24 75.05 100.53 7.09 180.0
-12 4 24 25.41 180.55 0.94 0.0
-10 4 24 1098.82 295.32 31.76 180.0
-8 4 24 3882.63 393.47 59.67 0.0
-6 4 24 818.27 181.81 25.15 0.0
-4 4 24 379.72 123.39 12.75 180.0
-2 4 24 103.39 117.23 7.45 0.0
0 4 24 0.00 207.27 0.06 180.0
2 4 24 160.23 198.00 9.95 0.0
4 4 24 39.29 188.26 6.23 180.0
6 4 24 876.25 192.30 18.28 180.0
-37 5 24 176.41 176.97 12.18 180.0
-35 5 24 0.00 158.54 1.22 180.0
-33 5 24 621.77 277.43 15.53 180.0
-31 5 24 381.74 87.98 25.19 0.0
-29 5 24 0.00 135.27 8.80 0.0
-27 5 24 1064.80 169.54 33.82 0.0
-25 5 24 0.00 563.15 6.10 0.0
-23 5 24 2441.56 360.27 48.59 0.0
-21 5 24 58.41 106.99 5.06 180.0
-19 5 24 1288.70 143.16 38.48 180.0
-17 5 24 278.73 114.40 22.25 0.0
-15 5 24 1158.84 165.16 40.14 0.0
-13 5 24 46.56 104.36 7.22 180.0
-11 5 24 392.38 149.48 19.97 0.0
-9 5 24 97.20 171.44 18.87 180.0
-7 5 24 2595.27 251.02 49.50 180.0
-5 5 24 186.25 316.38 1.42 180.0
-3 5 24 0.00 388.80 0.22 180.0
-1 5 24 0.00 130.90 1.21 0.0
1 5 24 300.97 184.90 16.61 180.0
3 5 24 130.95 117.09 5.97 0.0
-32 6 24 2978.43 324.28 50.55 0.0
-30 6 24 20.82 107.20 0.23 180.0
-28 6 24 235.60 278.39 21.85 0.0
-26 6 24 724.92 233.02 19.05 0.0
-24 6 24 321.98 167.58 1.11 180.0
-22 6 24 364.34 164.09 16.12 0.0
-20 6 24 166.28 129.95 2.88 180.0
-18 6 24 0.00 263.49 5.64 0.0
-16 6 24 163.32 117.87 4.03 0.0
-14 6 24 65.28 93.29 7.90 180.0
-12 6 24 0.00 100.61 7.41 180.0
-10 6 24 286.33 184.75 17.24 180.0
-8 6 24 118.41 120.51 4.07 180.0
-6 6 24 0.00 147.33 1.03 180.0
-4 6 24 1501.70 325.75 38.87 0.0
-2 6 24 1073.63 216.18 32.52 0.0
0 6 24 1264.10 326.10 26.75 180.0
-25 7 24 339.58 152.56 4.43 180.0
-23 7 24 1620.06 238.06 37.65 0.0
-21 7 24 188.51 116.13 18.91 0.0
-19 7 24 207.15 382.96 24.36 180.0
-17 7 24 482.06 125.59 19.71 180.0
-15 7 24 135.92 235.26 1.89 180.0
-13 7 24 62.51 182.60 14.95 0.0
-11 7 24 0.00 250.03 5.08 180.0
-9 7 24 0.00 244.70 1.33 180.0
-7 7 24 307.37 218.07 20.86 0.0
-41 1 25 218.79 120.61 9.79 0.0
-39 1 25 222.32 151.78 17.81 180.0
-37 1 25 113.32 134.59 5.02 180.0
-35 1 25 0.00 552.85 3.00 180.0
-33 1 25 391.46 131.75 15.35 0.0
-31 1 25 808.18 220.32 18.44 180.0
-29 1 25 28.23 168.93 5.43 0.0
-27 1 25 1655.09 227.56 40.42 180.0
-25 1 25 573.48 143.56 21.65 180.0
-23 1 25 477.80 129.63 19.56 180.0
-21 1 25 107.02 322.69 7.76 180.0
-19 1 25 104.92 134.23 11.90 0.0
-17 1 25 201.44 145.81 19.30 0.0
-15 1 25 288.23 184.25 10.77 180.0
-13 1 25 0.00 340.44 9.56 180.0
-11 1 25 110.34 117.44 9.08 0.0
-9 1 25 50.15 237.65 6.26 0.0
-7 1 25 53.23 131.08 6.68 180.0
-5 1 25 7.82 129.60 7.83 0.0
-3 1 25 300.99 259.58 23.65 180.0
-1 1 25 426.71 123.39 19.20 180.0
1 1 25 179.72 240.16 17.60 0.0
3 1 25 92.84 139.39 0.15 180.0
5 1 25 76.74 189.32 2.12 0.0
7 1 25 179.24 150.96 7.04 180.0
-40 2 25 431.64 120.20 19.19 0.0
-38 2 25 1568.26 331.48 41.28 0.0
-36 2 25 71.60 271.43 2.09 0.0
-34 2 25 57.28 114.99 6.97 0.0
-32 2 25 0.00 179.03 4.48 0.0
-30 2 25 462.31 147.27 8.82 0.0
-28 2 25 125.03 107.03 11.12 0.0
-26 2 25 372.24 132.10 21.94 180.0
-24 2 25 0.00 280.93 6.15 0.0
-22 2 25 625.49 254.69 26.14 0.0
-20 2 25 104.69 241.94 0.78 180.0
-18 2 25 2.86 146.03 1.86 180.0
-16 2 25 23.37 130.43 7.07 0.0
-14 2 25 1306.09 189.31 34.22 180.0
-12 2 25 58.06 210.47 1.75 180.0
-10 2 25 5835.24 365.42 68.05 0.0
-8 2 25 179.72 133.49 0.68 180.0
-6 2 25 4089.28 324.88 62.32 180.0
-4 2 25 8.31 145.80 6.72 180.0
-2 2 25 253.14 214.49 20.60 0.0
0 2 25 0.00 140.06 7.04 180.0
2 2 25 166.45 213.89 15.74 180.0
4 2 25 95.67 175.09 11.00 180.0
6 2 25 338.77 137.35 8.20 180.0
-39 3 25 426.89 125.38 22.68 180.0
-37 3 25 80.83 114.38 13.74 0.0
-35 3 25 956.03 176.77 30.65 180.0
-33 3 25 38.85 126.68 6.04 0.0
-31 3 25 1129.71 430.43 33.26 180.0
-29 3 25 5.57 159.34 8.49 180.0
-27 3 25 840.30 184.12 24.57 180.0
-25 3 25 0.00 111.93 6.27 180.0
-23 3 25 547.97 189.63 19.70 180.0
-21 3 25 907.52 159.63 23.43 180.0
-19 3 25 202.09 103.35 20.14 0.0
-17 3 25 3169.61 349.51 49.94 0.0
-15 3 25 4577.52 482.24 62.75 180.0
-13 3 25 934.58 184.02 23.46 180.0
-11 3 25 304.46 188.51 23.14 180.0
-9 3 25 46.58 233.94 4.16 0.0
-7 3 25 449.35 118.61 15.86 0.0
-5 3 25 11.35 112.57 3.96 0.0
-3 3 25 48.60 104.14 8.25 0.0
-1 3 25 225.61 222.81 16.48 180.0
1 3 25 64.19 154.37 6.96 0.0
3 3 25 0.00 151.56 1.66 180.0
5 3 25 0.00 191.90 5.15 0.0
-36 4 25 0.00 245.96 7.44 0.0
-34 4 25 933.59 299.89 26.09 0.0
-32 4 25 0.00 121.32 7.83 0.0
-30 4 25 232.96 160.90 12.96 180.0
-28 4 25 251.68 139.74 10.64 180.0
-26 4 25 369.79 164.43 26.39 180.0
-24 4 25 614.69 219.86 20.89 0.0
-22 4 25 0.00 288.72 20.69 180.0
-20 4 25 162.91 116.77 13.79 0.0
-18 4 25 140.14 104.45 2.41 0.0
-16 4 25 70.58 147.60 7.38 0.0
-14 4 25 233.70 130.98 7.77 0.0
-12 4 25 109.12 267.83 11.79 0.0
-10 4 25 1323.87 151.26 27.50 0.0
-8 4 25 0.00 320.63 4.85 180.0
-6 4 25 1012.90 188.04 26.90 0.0
-4 4 25 104.30 230.64 6.89 180.0
-2 4 25 381.99 158.85 22.70 180.0
0 4 25 137.72 229.45 2.37 180.0
2 4 25 26.65 133.76 10.18 0.0
-33 5 25 2.03 126.07 7.51 180.0
-31 5 25 187.97 167.08 13.51 180.0
-29 5 25 0.00 250.81 4.51 0.0
-27 5 25 888.58 266.77 32.64 180.0
-25 5 25 838.38 182.91 26.70 180.0
-23 5 25 1055.34 302.16 32.38 0.0
-21 5 25 1008.99 183.05 29.81 0.0
-19 5 25 1594.85 172.55 36.49 180.0
-17 5 25 86.26 225.09 14.43 180.0
-15 5 25 0.00 126.25 3.14 0.0
-13 5 25 343.62 136.74 13.84 0.0
-11 5 25 198.06 151.89 11.95 0.0
-9 5 25 369.08 145.66 23.20 0.0
-7 5 25 3275.03 283.95 58.07 180.0
-5 5 25 2012.30 320.43 44.44 180.0
-3 5 25 1119.32 170.44 29.45 0.0
-1 5 25 664.72 178.66 27.84 0.0
-28 6 25 604.90 287.78 14.75 0.0
-26 6 25 226.96 191.92 15.00 0.0
-24 6 25 140.14 99.13 1.12 180.0
-22 6 25 221.47 156.87 13.42 180.0
-20 6 25 265.05 189.62 6.61 0.0
-18 6 25 0.00 142.74 7.15 0.0
-16 6 25 394.95 680.62 2.75 0.0
-14 6 25 386.44 118.50 20.36 180.0
-12 6 25 0.00 171.02 8.83 180.0
-10 6 25 1579.75 202.33 33.93 0.0
-8 6 25 0.00 190.23 11.26 0.0
-6 6 25 69.89 140.75 17.41 0.0
-40 0 26 0.00 179.45 0.67 0.0
-38 0 26 264.92 272.79 11.73 180.0
-36 0 26 286.04 749.46 14.93 0.0
-34 0 26 4371.01 502.29 62.72 180.0
-32 0 26 989.15 200.31 27.45 180.0
-30 0 26 0.00 183.71 6.17 0.0
-28 0 26 0.00 169.32 17.94 180.0
-26 0 26 0.00 489.26 10.66 0.0
-24 0 26 330.23 179.26 19.34 0.0
-22 0 26 2834.39 351.92 51.67 180.0
-20 0 26 1987.19 691.79 41.37 180.0
-18 0 26 72.91 260.57 10.98 180.0
-16 0 26 1670.52 607.06 36.57 180.0
-14 0 26 1209.15 398.40 25.71 0.0
-12 0 26 169.53 155.04 13.15 180.0
-10 0 26 544.57 266.55 16.64 0.0
-8 0 26 328.74 170.32 3.13 180.0
-6 0 26 142.19 213.38 6.06 0.0
-4 0 26 0.00 194.61 1.37 0.0
-2 0 26 159.17 237.28 7.44 180.0
0 0 26 228.62 184.65 17.57 0.0
2 0 26 114.14 298.16 11.17 180.0
4 0 26 464.24 176.58 20.22 180.0
-39 1 26 272.11 210.27 13.45 0.0
-37 1 26 1372.97 333.85 35.52 0.0
-35 1 26 0.00 223.75 5.95 0.0
-33 1 26 288.51 158.23 12.28 180.0
-31 1 26 0.00 245.78 0.86 0.0
-29 1 26 1102.73 301.58 33.47 0.0
-27 1 26 0.00 120.68 0.97 180.0
-25 1 26 90.03 179.67 6.06 180.0
-23 1 26 0.00 155.41 5.01 0.0
-21 1 26 1439.37 120.56 34.02 180.0
-19 1 26 83.58 120.61 1.03 180.0
-17 1 26 931.37 187.39 20.97 0.0
-15 1 26 0.00 263.85 10.71 180.0
-13 1 26 42.37 112.36 5.41 180.0
-11 1 26 258.51 123.26 7.67 180.0
-9 1 26 309.33 140.73 17.21 0.0
-7 1 26 184.77 136.25 4.96 180.0
-5 1 26 1.92 135.96 4.75 180.0
-3 1 26 25.01 185.94 12.70 180.0
-1 1 26 2434.34 250.67 44.04 0.0
1 1 26 0.00 135.17 4.61 0.0
3 1 26 211.52 345.12 22.82 0.0
5 1 26 0.00 269.93 3.48 180.0
-38 2 26 537.68 189.65 22.91 180.0
-36 2 26 0.00 173.17 6.46 0.0
-34 2 26 0.00 243.96 7.08 180.0
-32 2 26 0.00 297.68 3.59 0.0
-30 2 26 179.17 143.43 12.38 180.0
-28 2 26 0.00 297.89 1.96 0.0
-26 2 26 39.17 127.56 4.23 0.0
-24 2 26 69.28 147.45 6.25 180.0
-22 2 26 171.19 165.77 15.29 0.0
-20 2 26 219.40 131.03 9.85 180.0
-18 2 26 0.00 248.42 0.52 0.0
-16 2 26 85.02 172.02 10.01 180.0
-14 2 26 479.17 156.05 16.55 180.0
-12 2 26 350.25 162.46 20.25 180.0
-10 2 26 150.48 142.36 3.62 180.0
-8 2 26 73.35 142.28 9.24 180.0
-6 2 26 172.41 131.69 5.43 0.0
-4 2 26 137.80 161.38 18.41 0.0
-2 2 26 0.00 119.83 1.55 0.0
0 2 26 54.80 122.82 3.58 180.0
2 2 26 42.30 200.75 1.62 0.0
4 2 26 0.00 198.90 1.22 0.0
-37 3 26 130.03 130.72 8.80 180.0
-35 3 26 0.00 157.48 2.21 180.0
-33 3 26 56.15 233.54 6.54 0.0
-31 3 26 139.20 148.00 11.10 0.0
-29 3 26 61.43 138.08 11.84 0.0
-27 3 26 233.95 193.76 1.81 180.0
-25 3 26 396.04 184.71 14.20 180.0
-23 3 26 0.00 556.03 7.37 180.0
-21 3 26 3004.93 256.83 53.92 180.0
-19 3 26 3.99 190.23 10.66 0.0
-17 3 26 0.00 180.11 5.87 180.0
-15 3 26 82.15 202.80 1.00 0.0
-13 3 26 4642.88 438.25 62.50 0.0
-11 3 26 0.00 278.58 7.48 0.0
-9 3 26 1236.75 204.83 36.21 180.0
-7 3 26 0.00 242.28 0.16 180.0
-5 3 26 1507.32 288.49 39.43 0.0
-3 3 26 21.41 136.09 4.05 0.0
-1 3 26 0.00 160.02 4.80 0.0
1 3 26 247.62 314.07 1.95 180.0
-34 4 26 0.00 179.96 1.20 180.0
-32 4 26 0.00 189.98 4.63 0.0
-30 4 26 1193.35 157.79 36.74 0.0
-28 4 26 3306.41 698.73 51.55 0.0
-26 4 26 886.54 246.13 28.70 180.0
-24 4 26 435.60 180.85 13.86 180.0
-22 4 26 0.00 128.67 5.21 180.0
-20 4 26 232.05 202.16 7.67 0.0
-18 4 26 126.42 167.03 1.41 180.0
-16 4 26 143.69 155.43 5.32 0.0
-14 4 26 252.23 376.12 14.50 180.0
-12 4 26 798.57 162.85 31.02 180.0
-10 4 26 1890.32 359.29 47.55 0.0
-8 4 26 2279.36 253.41 45.59 0.0
-6 4 26 449.06 132.16 10.63 180.0
-4 4 26 566.93 249.49 21.95 0.0
-2 4 26 1345.45 218.06 35.93 180.0
-31 5 26 186.30 128.78 9.68 0.0
-29 5 26 1127.51 189.44 34.76 0.0
-27 5 26 0.00 196.87 7.19 0.0
-25 5 26 2172.38 705.13 34.75 180.0
-23 5 26 432.80 112.38 19.04 0.0
-21 5 26 1348.26 509.77 33.42 180.0
-19 5 26 97.02 135.90 9.05 180.0
-17 5 26 7702.36 449.29 79.45 0.0
-15 5 26 419.84 270.32 0.11 180.0
-13 5 26 459.43 203.34 24.79 180.0
-11 5 26 55.35 131.92 0.42 180.0
-9 5 26 891.06 213.94 15.50 0.0
-7 5 26 120.31 125.00 5.63 0.0
-5 5 26 472.93 217.85 22.73 180.0
-22 6 26 474.70 132.08 19.11 180.0
-20 6 26 208.06 137.07 18.03 180.0
-18 6 26 0.00 163.12 11.37 0.0
-16 6 26 246.89 183.33 17.20 0.0
-14 6 26 97.71 127.72 9.95 180.0
-37 1 27 981.50 221.38 31.73 180.0
-35 1 27 632.11 240.93 31.95 180.0
-33 1 27 1837.03 234.98 39.70 0.0
-31 1 27 419.73 159.19 15.71 0.0
-29 1 27 137.55 129.17 9.53 180.0
-27 1 27 563.58 154.04 19.50 180.0
-25 1 27 18.86 148.16 1.45 0.0
-23 1 27 0.00 146.06 4.46 180.0
-21 1 27 191.09 169.40 13.71 0.0
-19 1 27 93.28 127.60 7.88 0.0
-17 1 27 0.00 115.29 3.99 0.0
-15 1 27 79.36 195.57 21.46 180.0
-13 1 27 0.00 137.70 4.61 0.0
-11 1 27 0.00 294.40 17.20 0.0
-9 1 27 586.56 427.48 25.27 180.0
-7 1 27 700.56 181.29 28.53 180.0
-5 1 27 0.00 164.13 0.10 0.0
-3 1 27 125.57 176.92 1.34 0.0
-1 1 27 204.56 202.58 8.90 0.0
1 1 27 841.82 294.15 19.79 180.0
-36 2 27 27.87 139.00 0.44 180.0
-34 2 27 124.49 267.15 11.25 180.0
-32 2 27 1083.25 178.25 30.59 180.0
-30 2 27 320.31 162.42 20.57 180.0
-28 2 27 856.72 252.78 24.83 180.0
-26 2 27 164.11 129.86 3.97 180.0
-24 2 27 411.92 195.23 5.47 180.0
-22 2 27 36.57 141.53 12.64 180.0
-20 2 27 0.00 183.37 5.48 0.0
-18 2 27 0.00 111.59 2.81 0.0
-16 2 27 2592.97 738.78 40.85 180.0
-14 2 27 116.70 156.07 1.58 180.0
-12 2 27 1102.40 289.71 35.21 0.0
-10 2 27 0.00 286.80 7.13 0.0
-8 2 27 2103.29 222.58 41.84 180.0
-6 2 27 32.68 129.05 3.39 180.0
-4 2 27 268.14 177.30 5.31 0.0
-2 2 27 116.20 148.61 0.08 0.0
0 2 27 376.72 241.02 19.25 180.0
-35 3 27 0.00 142.43 0.41 180.0
-33 3 27 156.48 149.60 7.96 0.0
-31 3 27 0.00 164.73 11.70 180.0
-29 3 27 117.47 118.98 1.76 0.0
-27 3 27 2091.68 446.18 39.40 180.0
-25 3 27 2846.41 359.51 43.55 0.0
-23 3 27 792.22 369.02 22.81 0.0
-21 3 27 1245.02 152.70 33.43 180.0
-19 3 27 551.06 218.69 22.70 180.0
-17 3 27 413.29 139.13 17.76 180.0
-15 3 27 233.22 177.71 11.02 0.0
-13 3 27 415.38 204.57 18.62 180.0
-11 3 27 1032.03 334.82 35.04 180.0
-9 3 27 608.97 141.50 28.96 0.0
-7 3 27 74.85 152.34 7.17 180.0
-5 3 27 467.70 145.41 22.28 0.0
-3 3 27 33.89 156.31 7.27 0.0
-30 4 27 146.91 137.34 4.94 0.0
-28 4 27 879.43 168.71 26.79 180.0
-26 4 27 513.30 159.48 14.73 180.0
-24 4 27 457.09 171.49 23.01 0.0
-22 4 27 134.45 113.63 4.31 0.0
-20 4 27 2294.52 289.58 43.64 180.0
-18 4 27 0.00 141.53 2.93 0.0
-16 4 27 1970.52 247.79 48.27 0.0
-14 4 27 41.55 144.81 2.18 180.0
-12 4 27 327.52 222.74 2.70 180.0
-10 4 27 160.94 152.09 1.57 180.0
-8 4 27 446.05 155.90 15.23 180.0
-6 4 27 24.41 154.01 3.23 0.0
-25 5 27 709.09 134.43 20.12 180.0
-23 5 27 695.84 140.63 27.09 180.0
-21 5 27 165.98 202.27 4.22 0.0
-19 5 27 272.39 281.46 18.08 0.0
-17 5 27 68.41 330.77 1.55 0.0
-15 5 27 371.27 162.08 9.57 180.0
-13 5 27 77.91 243.66 0.64 180.0
-34 0 28 369.15 238.72 25.78 180.0
-32 0 28 980.40 366.51 27.16 0.0
-30 0 28 256.30 266.26 19.63 180.0
-28 0 28 732.46 589.15 34.00 0.0
-26 0 28 156.06 488.33 12.70 0.0
-24 0 28 0.00 555.82 2.47 180.0
-22 0 28 0.00 242.64 6.47 180.0
-20 0 28 0.00 168.64 2.11 180.0
-18 0 28 0.00 589.83 6.12 0.0
-16 0 28 452.62 237.35 19.05 0.0
-14 0 28 0.00 363.17 7.13 0.0
-12 0 28 239.46 498.94 3.91 0.0
-10 0 28 0.00 530.16 2.75 180.0
-8 0 28 210.18 262.92 6.89 0.0
-6 0 28 698.62 273.07 22.71 0.0
-4 0 28 540.74 235.54 20.05 180.0
-35 1 28 213.33 172.89 6.31 180.0
-33 1 28 0.00 581.69 13.17 180.0
-31 1 28 476.40 330.41 12.69 180.0
-29 1 28 189.11 179.65 11.27 180.0
-27 1 28 709.18 166.75 16.93 180.0
-25 1 28 0.00 125.12 2.17 180.0
-23 1 28 0.00 165.27 6.96 0.0
-21 1 28 119.84 181.76 0.31 180.0
-19 1 28 193.56 172.79 18.35 0.0
-17 1 28 97.26 259.98 6.64 180.0
-15 1 28 424.69 208.35 22.78 0.0
-13 1 28 133.33 158.70 6.91 0.0
-11 1 28 146.66 545.99 7.30 180.0
-9 1 28 212.24 295.67 3.08 180.0
-7 1 28 112.73 167.14 0.53 0.0
-5 1 28 0.00 158.97 0.24 0.0
-32 2 28 184.37 179.36 14.81 0.0
-30 2 28 43.65 202.55 3.65 0.0
-28 2 28 294.25 221.32 12.49 180.0
-26 2 28 1670.36 252.58 33.67 180.0
-24 2 28 1410.89 183.41 34.40 0.0
-22 2 28 1860.13 354.95 36.62 0.0
-20 2 28 361.44 165.69 15.17 180.0
-18 2 28 274.62 155.18 10.20 180.0
-16 2 28 0.00 219.21 10.53 180.0
-14 2 28 230.25 171.94 12.26 0.0
-12 2 28 154.56 137.38 14.22 180.0
-10 2 28 54.87 357.49 8.99 180.0
-8 2 28 142.95 181.51 13.07 0.0
-6 2 28 883.68 199.69 25.59 0.0
-31 3 28 184.80 162.79 12.98 0.0
-29 3 28 25.11 159.59 0.62 0.0
-27 3 28 1947.49 210.72 38.92 180.0
-25 3 28 0.00 183.53 2.27 180.0
-23 3 28 226.15 179.22 14.21 0.0
-21 3 28 54.63 122.10 1.14 0.0
-19 3 28 940.91 232.79 28.69 0.0
-17 3 28 0.00 146.92 8.26 0.0
-15 3 28 110.36 260.23 24.01 0.0
-13 3 28 0.00 146.87 5.34 0.0
-11 3 28 1160.07 211.57 28.12 180.0
-9 3 28 121.62 170.40 2.09 180.0
-24 4 28 28.79 118.80 1.76 0.0
-22 4 28 54.61 128.72 2.21 0.0
-20 4 28 100.85 149.86 9.99 180.0
-18 4 28 634.14 336.08 28.21 0.0
-16 4 28 131.79 190.49 11.49 180.0
-14 4 28 825.20 212.04 26.85 180.0
-29 1 29 171.74 159.62 8.37 0.0
-27 1 29 271.36 151.95 8.30 180.0
-25 1 29 53.69 125.17 1.89 180.0
-23 1 29 281.99 195.11 6.05 180.0
-21 1 29 393.50 179.44 19.58 180.0
-19 1 29 294.43 172.04 22.71 0.0
-17 1 29 614.87 166.85 15.00 0.0
-15 1 29 423.32 209.74 25.69 180.0
-13 1 29 759.32 276.98 33.32 180.0
-11 1 29 141.78 170.63 0.90 180.0
-9 1 29 247.78 179.30 7.37 180.0
-28 2 29 424.93 255.34 9.31 180.0
-26 2 29 825.98 219.24 22.00 0.0
-24 2 29 0.00 151.51 6.53 0.0
-22 2 29 352.87 168.47 14.79 180.0
-20 2 29 239.91 150.21 5.54 180.0
-18 2 29 0.00 129.23 14.29 180.0
-16 2 29 126.07 166.68 2.28 180.0
-14 2 29 148.69 270.00 8.58 0.0
-12 2 29 0.00 748.90 6.24 180.0
-21 3 29 222.90 183.55 4.01 180.0
-19 3 29 320.68 202.08 14.80 180.0
 
